# Supplementary material for: The zona incerta negatively regulates the red nucleus during movement cued by sound signals
Source: PLoS Biol. 2025 Apr 7;23(4):e3003092. doi: 10.1371/journal.pbio.3003092 (PMC12002635; doi:10.1371/journal.pbio.3003092)
Supplement: S1 Data — (XLSX) [file pbio.3003092.s009.xlsx]

## Sheet: Fig1C
Example Neuronal Traces from both male and female mice
lpsilateral trial		Contralateral trial
Mean	Standard Error	Mean	Standard Error
0.18757	0.000903674	0.151108	0.159374	0.169395	0.016465	0.0779576	0.0506747	0.156013	0.0841257	0.177576	0.0354602	0.0514416	0.0283801	0.0265334	0.169512	0.113042	0.107223	0.0282662	0.166341	0.121301	0.0684357	0.100084	0.0783526	0.0148135	0.0467836	0.0240472	0.035862	0.0467907	0.0813671	0.00968261	0.17603	0.184234	0.0957185	0.0954043	0.0658553	0.175511	0.0720031	0.0216845	0.152149	0.0759991	0.0471298	0.0787629	0.0188086	0.0257348	0.1837	0.186446	0.112166	0.011657	0.0457821
0.015625	0.03125	0.03125	0.03125	0.015625	0.09375	0.03125	0.03125	0	0.046875	0.046875	0.03125	0.078125	0.03125	0.015625	0.15625	0.0625	0.0625	0.140625	0	0.171875	0.09375	0.109375	0.109375	0.203125	0.21875	0.109375	0.140625	0.15625	0.078125	0.09375	0.09375	0.09375	0.09375	0.0625	0.0625	0.0625	0.078125	0.0625	0.109375	0.015625	0.09375	0.046875	0.078125	0.140625	0.09375	0.09375	0.0625	0.0625	0.0625
[truncated: 30 more columns]

## Sheet: Fig1D
Selectivity_Index	-0.149757	0.159642	0.0308244	-0.0380414	-0.0609174	-0.0743225	NaN	0.039604	-0.170439	0.11686	-0.00662252	-0.015544	0.0261184	-0.120879	-0.0224801	-0.00185529	0.0340314	0.0872211	0.0173647	-0.102721	0.0235294	-0.0788644	0.0393258	0.139388	-0.0576923	0.0942721	-0.0521317	0.380282	-0.0421053	0.117191	-0.047619	-0.042735	-0.0162162	-0.0329	0.609195	0.121101	NaN	-0.106822	0.146139	-0.148649	-0.0820073	0.276596	-0.046109	0.102429	0.0769782	-0.0796678	-0.0655457	-0.0156523	-0.291382
significant_contral_SI	-0.106822	-0.0576923	-0.060948	-0.0377762	-0.0705146	-0.0796678	0.0769782	-0.0521317	0.507668	-0.062852	-0.159005	0.089317	-0.149757	-0.262786	-0.146827	-0.0356111	0.327702	-0.167744	-0.0143791	-0.112888	-0.152945	-0.123928	-0.0696273	-0.082031	-0.149254	-0.0533557	-0.116495	-0.210712	-0.110257	-0.170439	-0.11532	-0.147472	-0.20056	-0.102721	-0.046109	-0.0926457	-0.300744	0.204469	-0.179006	-0.0713854	-0.0748804	-0.0814967	0.0198292	-0.224214	-0.255674	-0.0109702	-0.324414	-0.0693937	-0.0377616
significant_ipsi_SI	0.524818	0.311024	0.609195	0.180822	0.168876	0.122368	0.111723	0.0721003	-0.0319716	0.380282	0.286149	0.0909022	0.102429
[truncated: 149 more columns]

## Sheet: Fig1E
lpsilateral trial
0.418092	0.975548	2.64792	2.64792	0.418092	0.975548	-0.69682	0.418092	0.418092	1.533	0.418092	-0.69682	-0.139364	-0.69682	-0.69682	-0.139364	0.418092	-1.25428	-0.139364	0.418092	-1.25428	-0.69682	-1.25428	-0.139364	-1.25428	0.418092	-0.139364	0.418092	0.418092	2.09046	-0.139364	-1.25428	-0.69682	-0.139364	-0.139364	-1.25428	-0.139364	-0.69682	-1.25428	-0.139364
1.15088	-0.767254	1.15088	0.191814	-0.767254	1.15088	1.15088	2.10995	1.15088	-0.767254	0.191814	0.191814	1.15088	1.15088	1.15088	-0.767254	-0.767254	0.191814	-0.767254	-0.767254	0.191814	1.15088	-0.767254	2.10995	-0.767254	-0.767254	2.10995	-0.767254	-0.767254	-0.767254	-0.767254	-0.767254	-0.767254	-0.767254	-0.767254	-0.767254	-0.767254	-0.767254	-0.767254	-0.767254
-0.186397	-1.11838	0.745588	-1.11838	-0.65239	1.21158	-1.11838	-0.65239	1.67757	0.279596	-1.11838	1.21158	2.60956	-0.186397	-0.65239	-1.58438	-2.05037	0.279596	-0.65239	0.279596	0.745588	0.279596	-0.65239	0.279596	1.21158	1.67757	-0.65239	1.21158	-0.186397	-0.186397	0.279596	0.745588	0.745588	-0.186397	-0.186397	-0.65239	-1.58438	-0.65239	0.279596	0.279596
1.51961	-0.506536	-0.506536	-0.506536	1.51961	-0.506536	1.51961	-0.506536	1.51961	-0.506536	-0.506536	-0.506536	-0.506536	-0.506536	1.51961	-0.506536	-0.506536	3.54575	-0.506536	-0.506536	-0.506536	-0.506536	-0.506536	1.51961	-0.506536	-0.506536	-0.506536	-0.506536	-0.506536	-0.506536	-0.506536	-0.506536	-0.506536	-0.506536	1.51961	-0.506536	1.51961	-0.506536	-0.506536	-0.506536
0.224135	0.544328	0.864522	-0.0960579	1.50491	0.544328	1.18471	1.18471	0.544328	-0.736444	-0.0960579	-0.736444	-1.37683	-0.0960579	-0.736444	0.224135	-0.0960579	0.544328	-1.69702	-1.05664	0.864522	0.224135	-0.736444	-0.0960579	-0.416251	-1.05664	-0.416251	1.8251	-0.0960579	-1.69702	-1.05664	1.50491	0.224135	-1.05664	-0.416251	-0.416251	2.78568	0.864522	-1.37683	-0.0960579
1.92943	2.21849	1.92943	0.484165	1.92943	1.06227	1.92943	1.06227	1.92943	-0.0939424	0.773219	0.484165	0.484165	0.773219	-0.67205	-0.67205	-0.0939424	-0.67205	-0.67205	-0.67205	-0.67205	-0.67205	-0.67205	-0.67205	-0.67205	-0.67205	-0.67205	-0.67205	-0.67205	-0.67205	-0.67205	-0.67205	-0.67205	-0.67205	-0.67205	-0.67205	-0.67205	-0.67205	-0.67205	-0.67205
0.72933	1.38491	1.05712	0.0737525	0.401541	1.05712	1.05712	0.72933	-0.254036	0.0737525	2.36827	-0.254036	-1.2374	-0.909614	-0.909614	0.0737525	-0.909614	-1.2374	-0.254036	-1.56519	-0.909614	-1.2374	-0.581825	-0.909614	-0.909614	-0.909614	-0.581825	-0.254036	-0.581825	2.36827	0.0737525	1.05712	-0.909614	0.72933	1.7127	0.401541	-0.909614	-0.254036	0.72933	0.401541
1.91594	-0.247218	0.98887	0.679848	1.60691	2.22496	1.29789	0.370826	1.29789	0.0618044	0.370826	1.60691	0.98887	-0.247218	-0.247218	-0.55624	-0.55624	0.679848	-0.55624	-0.865262	-0.55624	0.0618044	0.0618044	-1.79233	-0.55624	-0.55624	0.370826	-1.17428	0.370826	-0.55624	-0.865262	1.29789	-0.55624	-1.48331	-1.48331	-0.865262	0.0618044	-1.17428	-1.17428	-0.247218
-0.308432	1.02533	0.358448	2.69253	1.69221	4.02629	0.358448	0.691888	1.02533	0.691888	-0.641872	-0.641872	-0.641872	-0.641872	-0.308432	-0.641872	-0.641872	-0.641872	-0.641872	-0.641872	-0.641872	-0.641872	-0.641872	-0.308432	-0.641872	-0.641872	-0.308432	-0.308432	0.025008	-0.641872	-0.308432	0.025008	-0.641872	-0.308432	0.358448	-0.308432	0.025008	-0.641872	-0.641872	1.02533
-0.497792	1.42914	1.00094	0.786832	0.358624	0.572728	0.572728	2.07146	2.28556	1.21504	1.42914	0.358624	0.572728	1.42914	1.00094	1.42914	-0.0695838	-0.711896	0.14452	-0.497792	-1.1401	0.14452	-0.711896	-1.1401	-0.283688	-0.711896	-0.711896	-0.283688	-0.0695838	0.14452	-0.926	-1.1401	-0.711896	-1.1401	-1.1401	-0.926	-1.1401	-0.711896	-0.926	-1.35421
1.74912	1.3782	0.868184	1.33183	0.682724	0.729089	0.497264	0.358169	-0.430035	-0.800955	-0.66186	-0.986415	-1.4037	-1.35733	-1.63552	-1.54279	-1.45006	-1.54279	-1.31097	-1.17187	-0.94005	-0.66186	-1.03278	-0.151845	-0.10548	-0.0127504	-0.19821	0.543629	0.126345	0.497264	0.775454	0.775454	0.543629	0.265439	0.729089	0.868184	0.914549	1.2391	1.3782	1.14637
-1.03701	-1.56882	-1.56882	0.0265901	0.558392	-1.03701	1.09019	1.09019	0.0265901	0.558392	-0.505212	0.558392	0.0265901	-0.505212	-1.03701	0.558392	-1.03701	-0.505212	-1.56882	-1.03701	-0.505212	-1.03701	-0.505212	2.1538	0.0265901	0.558392	-0.505212	0.0265901	-0.505212	0.0265901	-0.505212	0.558392	1.622	1.09019	0.0265901	0.558392	0.0265901	2.6856	-0.505212	1.622
0.543964	-0.782778	-1.04813	0.543964	-1.04813	-0.252081	-0.252081	-0.51743	-0.252081	-1.04813	-0.51743	0.278616	-0.782778	-1.31348	-1.04813	-1.31348	-0.782778	-0.782778	-0.782778	-0.252081	-0.782778	-0.782778	-0.782778	-0.51743	-0.51743	0.543964	-0.782778	1.07466	0.809313	1.07466	1.07466	1.60536	2.66675	0.809313	0.809313	1.34001	1.07466	0.809313	-0.252081	2.13606
2.4296	3.24627	2.4296	0.387919	1.61293	1.20459	-0.0204168	-0.428752	-0.428752	-0.428752	-0.837088	-0.837088	-0.837088	-0.837088	-0.428752	-0.837088	0.796254	-0.837088	-0.0204168	-0.837088	-0.428752	0.387919	-0.0204168	1.20459	-0.428752	-0.428752	-0.837088	-0.428752	0.387919	-0.837088	-0.837088	-0.837088	-0.428752	0.387919	-0.0204168	-0.428752	-0.428752	-0.0204168	-0.428752	-0.0204168
1.22533	2.31451	0.680737	2.31451	2.31451	1.22533	1.22533	2.04221	0.136147	-0.136147	-0.680737	-0.953032	-0.953032	-0.680737	-0.953032	-0.953032	-0.953032	-0.953032	-0.680737	-0.136147	-0.953032	0.136147	-0.408442	-0.953032	0.408442	-0.953032	-0.408442	-0.680737	0.408442	0.136147	-0.408442	0.408442	0.680737	-0.408442	-0.953032	-0.408442	0.408442	-0.680737	-0.408442	-0.408442
1.5842	-1.04245	-1.04245	-1.37079	-0.38579	2.24086	0.270874	0.270874	-0.0574581	-0.714122	0.599206	-1.04245	1.91253	-1.69912	0.927538	-0.714122	0.927538	0.270874	-0.38579	0.270874	-1.37079	-1.69912	-0.38579	0.927538	-1.37079	0.599206	0.270874	-0.714122	0.270874	-0.714122	1.25587	0.599206	0.270874	0.927538	-1.04245	-0.38579	0.599206	0.599206	1.25587	-0.714122
0.45276	0.713968	0.626899	0.888107	0.365691	0.104483	0.888107	-0.330863	0.365691	-0.417933	0.278622	0.53983	-0.243794	-0.417933	0.45276	-0.592071	-0.417933	-1.11449	-0.853279	-1.20156	-1.11449	-1.02742	-1.20156	-1.02742	-1.02742	-0.592071	-0.853279	-0.592071	-0.505002	-0.505002	-0.76621	-0.76621	-0.67914	-0.330863	1.49759	1.7588	1.93294	1.84587	1.06225	2.80363
3.20027	-0.592642	1.30381	1.77793	0.829699	1.77793	-1.06676	0.829699	0.355585	0.355585	-0.118528	-0.592642	0.355585	-1.06676	-0.592642	-1.06676	-1.06676	-0.592642	-1.06676	-1.06676	-0.118528	-1.06676	-0.592642	-1.06676	-1.06676	-0.592642	0.355585	0.829699	0.829699	-0.118528	0.355585	0.829699	-1.06676	-0.592642	1.30381	-0.592642	0.355585	0.355585	-0.592642	0.355585
-0.194559	0.917207	0.17603	0.917207	2.02897	0.17603	-0.194559	-2.78868	1.2878	-0.194559	-0.194559	0.546618	0.546618	0.546618	-0.565148	0.546618	0.17603	-0.194559	-0.565148	-0.194559	-0.565148	0.917207	-1.30633	-0.935737	-0.935737	-1.67691	0.917207	-0.565148	0.917207	-1.30633	-0.565148	0.546618	-1.30633	-0.194559	-0.935737	0.546618	0.917207	2.02897	-0.565148	1.2878
-0.744196	0.715012	-0.744196	0.42317	0.131329	0.131329	-0.452354	0.131329	0.42317	0.131329	-0.744196	-0.744196	-0.452354	-0.744196	-1.32788	-1.03604	-1.03604	-1.03604	-1.32788	-1.03604	-0.452354	-1.03604	-1.32788	0.42317	-1.03604	-0.452354	0.131329	-0.160513	-0.744196	-0.160513	1.29869	1.88238	2.17422	0.715012	1.00685	1.59054	1.00685	1.29869	1.29869	1.88238
1.42928	-0.288309	0.447799	1.67465	1.42928	0.693168	0.447799	0.20243	-0.779048	-0.779048	-0.533678	-0.779048	-0.779048	-2.25126	-0.533678	-2.00589	-1.26979	-0.288309	-1.51516	-0.779048	-0.779048	-0.288309	-0.533678	-0.0429396	-0.288309	-0.0429396	0.447799	0.693168	-0.288309	1.92001	-0.0429396	0.938538	1.67465	0.693168	1.67465	0.693168	-0.533678	-0.0429396	-0.533678	0.938538
-0.633502	-0.136638	0.857092	-0.136638	0.360227	1.35396	0.857092	0.360227	-1.62723	-0.633502	-0.633502	-0.136638	0.360227	-0.633502	-1.62723	0.360227	-0.136638	-0.633502	-0.633502	0.857092	2.34769	-1.13037	-0.136638	-0.136638	-1.13037	-1.13037	0.360227	0.360227	-0.633502	-1.62723	-0.136638	-1.13037	-0.136638	1.85082	0.360227	-0.136638	-0.633502	1.85082	1.35396	1.85082
0.0341916	0.376107	1.05994	0.0341916	1.74377	0.0341916	0.376107	1.05994	1.05994	-0.64964	2.4276	1.05994	0.376107	0.0341916	-1.33347	1.05994	0.0341916	-0.64964	0.718023	0.718023	-0.64964	-0.307724	0.718023	0.0341916	0.0341916	-0.307724	-1.67539	0.0341916	-0.307724	0.718023	-1.33347	-1.67539	0.0341916	-2.70114	-1.67539	-0.307724	0.718023	-0.307724	-0.64964	0.0341916
0.326494	-1.44432	0.105142	-1.00162	-0.337561	-0.780264	-1.22297	-0.558913	-0.780264	0.326494	-0.780264	-0.780264	0.105142	0.990548	-0.780264	2.09731	-0.780264	-1.88702	1.6546	0.547845	-0.337561	-0.558913	-0.558913	-1.22297	-0.780264	-1.00162	-0.780264	1.87595	0.105142	0.990548	0.769197	0.547845	1.2119	-0.558913	1.2119	1.87595	0.547845	0.769197	0.769197	0.105142
-0.455983	0.303988	0.557312	0.0506647	-0.118218	-0.371541	-0.371541	-0.540424	-0.2871	-0.540424	-0.793748	-0.96263	-0.96263	-0.709306	-0.96263	-0.96263	-0.96263	-0.96263	-0.96263	-0.878189	-0.96263	-0.96263	-0.96263	-0.709306	-0.878189	-0.455983	-0.0337765	0.303988	0.38843	0.641753	0.895077	1.06396	0.641753	1.31728	1.06396	1.73949	1.48617	1.73949	2.5839	1.99281
-0.544328	-0.544328	0.736444	2.01722	-0.544328	3.29799	3.29799	-0.544328	-0.544328	-0.544328	0.736444	-0.544328	-0.544328	0.736444	0.736444	-0.544328	-0.544328	-0.544328	-0.544328	0.736444	-0.544328	-0.544328	-0.544328	0.736444	0.736444	0.736444	-0.544328	-0.544328	-0.544328	-0.544328	-0.544328	0.736444	-0.544328	-0.544328	-0.544328	-0.544328	-0.544328	-0.544328	-0.544328	-0.544328
0.99464	0.484568	-0.535576	0.99464	-0.535576	-0.535576	0.484568	1.50471	3.03493	0.484568	1.50471	-0.0255036	0.484568	1.50471	1.50471	-0.0255036	-0.0255036	0.484568	0.99464	-0.535576	-0.0255036	-1.04565	-1.04565	-0.0255036	-0.535576	-0.0255036	-1.04565	-0.0255036	-0.0255036	-1.04565	-1.04565	-0.0255036	-1.55572	-1.04565	-0.535576	-0.535576	0.99464	-1.55572	-1.04565	-1.04565
0.421452	1.0068	0.538522	1.24094	1.12387	0.421452	0.889732	0.070242	-0.632178	-0.515108	0.070242	-0.749248	-0.749248	-0.983387	-0.983387	-1.10046	-0.866318	-0.749248	-1.21753	-1.68581	-0.866318	-0.866318	-1.56874	-0.866318	-1.10046	-0.983387	-0.515108	-0.163898	1.0068	-0.163898	-0.398038	0.889732	1.47508	0.772662	0.421452	1.47508	1.82629	1.35801	1.35801	1.35801
2.63477	3.6076	2.7969	1.49979	0.526953	1.49979	0.851232	-0.121605	-0.445883	-0.445883	-0.445883	-0.445883	-0.445883	-0.445883	-0.445883	-0.445883	-0.445883	-0.445883	-0.445883	-0.445883	-0.445883	-0.445883	-0.445883	-0.283744	-0.445883	-0.445883	-0.445883	-0.445883	-0.445883	-0.445883	-0.445883	-0.445883	-0.283744	-0.283744	-0.445883	-0.445883	-0.445883	-0.121605	-0.283744	-0.445883
-0.273394	1.36697	-0.455657	-0.273394	-0.63792	-0.63792	-1.00245	-0.455657	-0.820183	-1.00245	-0.0911314	-0.455657	-0.63792	-1.00245	-1.00245	-1.00245	-1.18471	-0.63792	-0.820183	-0.820183	-0.63792	-0.820183	-1.00245	-0.273394	-0.63792	-0.273394	-0.0911314	0.455657	0.455657	0.63792	1.54923	2.09602	1.36697	-0.0911314	1.36697	1.91376	1.36697	1.36697	1.36697	1.7315
0.935759	2.2846	-1.42471	0.261338	-1.42471	-0.413083	0.598549	-0.750293	-1.0875	-1.42471	-0.413083	-1.76192	-0.413083	-0.750293	-0.0758724	-0.0758724	-0.0758724	-0.0758724	-1.42471	0.261338	-1.0875	-1.0875	1.61018	0.935759	0.935759	0.598549	0.935759	2.2846	0.598549	0.935759	0.261338	-1.0875	-0.0758724	-0.750293	0.261338	0.935759	0.261338	-0.413083	0.935759	0.261338
0.32914	2.52341	1.42627	0.32914	0.32914	-0.767994	0.32914	-0.767994	-0.767994	1.42627	2.52341	-0.767994	-0.767994	-0.767994	-0.767994	-0.767994	0.32914	-0.767994	1.42627	-0.767994	-0.767994	-0.767994	-0.767994	-0.767994	-0.767994	-0.767994	0.32914	-0.767994	-0.767994	-0.767994	0.32914	0.32914	-0.767994	0.32914	-0.767994	1.42627	0.32914	1.42627	1.42627	-0.767994
1.80188	1.75603	1.43508	0.793192	0.976589	0.839041	0.518097	0.28885	0.105453	-0.261341	-0.536436	-0.811532	-1.31587	-1.40757	-1.31587	-1.49927	-1.49927	-1.49927	-1.49927	-1.45342	-1.22418	-1.04078	-0.857381	-0.582285	-0.490587	0.243001	0.105453	0.197152	1.02244	0.518097	0.243001	0.3347	0.747343	0.839041	0.839041	0.518097	0.839041	0.518097	1.06829	0.747343
2.07408	-0.158114	1.33002	0.213919	0.213919	1.70205	0.957984	0.957984	0.213919	0.957984	-0.530147	-0.530147	-0.158114	-1.64624	0.957984	-0.902179	0.585951	0.585951	-0.530147	2.44611	-0.158114	0.585951	-0.158114	-0.158114	1.33002	-1.27421	0.585951	-0.902179	-0.902179	-0.530147	-1.27421	-0.530147	-0.902179	-0.902179	0.585951	-0.158114	-0.902179	-0.158114	-1.27421	-1.64624
0.667276	0.163671	1.17088	-0.0881308	-0.339933	-0.339933	0.919078	0.163671	-0.843537	0.667276	1.17088	1.42268	2.17809	2.42989	-0.339933	-0.843537	0.667276	1.67448	0.919078	0.163671	-0.591735	-0.339933	0.919078	-0.591735	-0.339933	0.919078	-0.339933	-1.09534	-0.843537	0.163671	-0.843537	-1.09534	-1.85075	-0.339933	-0.591735	-1.34714	-1.09534	-1.09534	-0.0881308	-1.09534
-1.57493	-0.0194436	0.7583	-0.0194436	-0.408316	0.7583	0.7583	1.53604	1.14717	1.53604	-0.797188	0.7583	-0.0194436	-1.18606	-0.0194436	1.92492	0.369428	-0.408316	-0.0194436	-1.9638	1.92492	-0.408316	0.369428	-0.408316	-1.18606	1.53604	-0.0194436	1.14717	-0.408316	-1.18606	-0.0194436	-0.0194436	-0.0194436	-0.0194436	-1.18606	-1.9638	0.7583	-0.408316	-0.797188	-0.797188
2.49944	3.07735	2.49944	3.07735	0.765726	1.34363	-0.390087	-0.390087	-0.390087	-0.390087	-0.390087	-0.390087	-0.390087	-0.390087	-0.390087	-0.390087	-0.390087	-0.390087	-0.390087	-0.390087	-0.390087	-0.390087	-0.390087	-0.390087	-0.390087	-0.390087	-0.390087	-0.390087	-0.390087	-0.390087	-0.390087	-0.390087	-0.390087	-0.390087	-0.390087	-0.390087	-0.390087	-0.390087	-0.390087	-0.390087
1.49502	1.49502	0.652757	1.49502	-0.18951	-0.18951	-0.18951	2.33729	-0.18951	-0.18951	-0.18951	-1.03178	-0.18951	-1.03178	-1.03178	-1.03178	0.652757	-1.03178	-0.18951	-0.18951	-1.03178	0.652757	-0.18951	-0.18951	-1.03178	0.652757	-1.03178	-1.03178	-0.18951	0.652757	0.652757	-1.03178	-0.18951	1.49502	-0.18951	-1.03178	-1.03178	1.49502	-1.03178	2.33729
-0.147855	-0.147855	-0.739273	1.03498	1.03498	-0.739273	1.03498	-1.92211	-0.147855	-0.147855	0.443564	-1.33069	-0.739273	-0.739273	-0.147855	-0.739273	0.443564	0.443564	-0.147855	-0.147855	-0.147855	0.443564	-1.92211	-0.739273	0.443564	-0.739273	-1.33069	2.21782	1.03498	2.21782	-0.739273	-0.147855	0.443564	2.21782	-0.147855	1.03498	-0.739273	1.03498	-0.147855	-0.739273
0.152859	0.569749	-0.125067	1.54249	1.54249	1.26456	0.847675	0.847675	0.430786	0.152859	0.0138963	0.708712	0.430786	1.95938	1.40353	2.09834	1.1256	0.569749	1.1256	-0.125067	0.569749	-0.402993	-0.680919	-0.680919	-0.958846	-0.680919	-0.680919	-0.958846	-0.958846	-0.819883	-1.09781	-0.958846	-0.958846	-1.37574	-0.958846	-0.819883	-0.819883	-1.23677	-1.37574	-0.680919
-1.52075	-0.471957	0.227239	1.27603	1.97523	1.97523	0.926435	-0.122359	1.27603	1.62563	0.227239	0.926435	-0.821555	0.227239	0.576837	1.62563	-0.122359	-0.821555	-0.471957	0.576837	-0.471957	-1.17115	0.576837	-1.52075	-0.471957	-1.17115	-0.471957	0.227239	-0.471957	-0.821555	-1.17115	0.227239	-0.122359	0.576837	-0.821555	-1.52075	-0.471957	1.27603	0.227239	-1.52075
1.04374	1.31661	1.58948	0.22512	0.770865	1.04374	0.770865	0.497992	0.770865	0.497992	-0.320625	0.770865	0.22512	2.13523	-1.13924	0.22512	0.22512	-0.320625	0.770865	-2.23073	-2.23073	-1.13924	-0.86637	-0.86637	0.770865	0.497992	-0.593498	0.22512	-1.13924	-1.13924	-0.0477527	-1.41212	-0.593498	0.770865	-1.41212	-0.593498	0.497992	-0.0477527	-0.320625	0.770865
2.41591	2.71189	1.97195	2.85988	2.11993	1.08402	1.08402	-0.0998922	0.0480962	-0.395869	-0.395869	-0.543857	-0.543857	-0.543857	-0.543857	-0.543857	-0.543857	-0.543857	-0.543857	-0.395869	-0.543857	-0.543857	-0.543857	-0.543857	-0.395869	-0.543857	-0.543857	-0.395869	-0.543857	-0.543857	-0.395869	-0.543857	-0.247881	-0.543857	-0.247881	-0.395869	-0.247881	-0.247881	-0.395869	-0.247881
0.642841	-0.964262	-0.16071	0.642841	-0.16071	0.642841	-0.964262	-0.16071	-0.964262	-0.964262	-0.964262	-0.16071	0.642841	2.24994	2.24994	2.24994	0.642841	-0.964262	-0.16071	-0.16071	0.642841	-0.16071	-0.964262	-0.16071	-0.964262	-0.16071	-0.964262	-0.964262	1.44639	2.24994	-0.964262	-0.16071	-0.964262	-0.964262	-0.16071	0.642841	-0.16071	0.642841	-0.964262	-0.16071
1.67024	1.52089	1.37154	1.32176	1.1724	1.07284	0.326083	0.176732	-0.221537	-0.271321	-0.619806	-0.66959	-1.21721	-1.21721	-1.31678	-1.51591	-1.51591	-1.46613	-1.51591	-1.46613	-1.31678	-1.01808	-0.968291	-0.420672	-0.619806	0.42565	0.375866	0.126948	0.774135	0.176732	0.326083	0.375866	0.326083	0.823919	0.923486	0.97327	0.42565	0.674568	0.823919	1.1724
2.38087	2.6039	2.82693	2.54814	2.04632	1.04268	0.485095	0.0947886	-0.0724854	-0.462792	-0.462792	-0.462792	-0.51855	-0.51855	-0.462792	-0.51855	-0.51855	-0.51855	-0.51855	-0.51855	-0.51855	-0.51855	-0.407034	-0.51855	-0.51855	-0.51855	-0.51855	-0.407034	-0.51855	-0.51855	-0.407034	-0.462792	-0.407034	-0.462792	-0.407034	-0.239759	-0.351276	-0.351276	-0.239759	-0.184001
1.60663	1.44736	1.527	1.36773	0.810284	1.04919	0.25284	0.25284	-0.702777	-0.463872	-0.941681	-1.10095	-1.26022	-1.33985	-1.26022	-1.33985	-1.18059	-1.33985	-1.26022	-1.10095	-1.02132	-1.10095	-0.623142	-0.623142	-0.543507	-0.224968	0.173206	0.332475	-0.0656987	0.332475	0.491745	0.889918	0.730649	0.651014	0.332475	0.491745	0.571379	0.889918	1.36773	1.92517
3.11086	3.72862	2.22835	1.96359	0.992829	0.728074	0.0220629	-0.15444	-0.242691	-0.330943	-0.419194	-0.330943	-0.419194	-0.419194	-0.419194	-0.419194	-0.419194	-0.419194	-0.419194	-0.419194	-0.419194	-0.419194	-0.419194	-0.419194	-0.419194	-0.419194	-0.419194	-0.419194	-0.330943	-0.419194	-0.419194	-0.419194	-0.330943	-0.419194	-0.419194	-0.419194	-0.419194	-0.330943	-0.419194	-0.242691
1.41421	0.707107	0.353553	1.06066	2.47487	0.707107	1.76777	1.06066	-7.43341e-16	1.06066	0.707107	0.707107	0.707107	-1.06066	-1.41421	-1.06066	-7.43341e-16	-1.06066	0.353553	-1.06066	1.41421	-1.41421	-0.353553	0.353553	-0.353553	-0.707107	-1.06066	-0.707107	-1.41421	-0.707107	-7.43341e-16	-0.353553	-7.43341e-16	-1.06066	-1.41421	1.06066	-0.353553	-7.43341e-16	-1.06066	0.707107
1.80436	1.3464	1.20901	0.659462	1.48379	0.384686	0.56787	-0.11907	-0.256457	-0.622825	-0.851805	-0.943397	-1.21817	-1.40136	-1.53874	-1.53874	-1.53874	-1.53874	-1.35556	-1.40136	-1.08078	-0.577029	-0.897601	-0.11907	0.10991	0.293094	0.201502	0.79685	1.25481	0.430482	1.3922	0.430482	0.613666	0.522074	0.384686	1.3922	0.247298	0.613666	0.56787	0.293094
1.36376	1.85082	2.33788	2.33788	1.36376	2.33788	-0.0974118	-0.584471	-0.0974118	0.389647	-0.0974118	-0.584471	-1.07153	-0.0974118	-0.584471	-0.584471	-0.584471	-1.07153	-1.55859	-0.584471	0.389647	-1.55859	-0.0974118	-0.0974118	0.389647	-0.584471	0.389647	-1.07153	-0.0974118	-0.0974118	-0.584471	0.389647	0.389647	-0.0974118	-0.0974118	-0.584471	-1.07153	-0.0974118	0.876706	-1.07153
-0.305356	-0.166558	-0.444155	0.111039	0.527434	0.111039	-0.721751	0.666232	0.527434	0.111039	0.527434	-1.55454	-0.0277597	0.80503	-1.41574	-0.305356	-1.55454	-0.0277597	-1.27694	-0.999348	-1.55454	-0.444155	-1.69334	-0.0277597	0.388635	-0.721751	-0.444155	0.249837	0.111039	-0.582953	0.388635	-0.305356	2.33181	1.63782	0.80503	-0.166558	-0.0277597	2.33181	2.05421	1.08263
0.586904	-0.741936	1.91574	1.91574	1.02985	1.02985	1.4728	0.586904	-0.298989	-0.298989	-0.298989	0.586904	0.143958	0.143958	1.4728	-1.62783	0.143958	-0.298989	0.143958	-1.62783	-0.298989	-1.62783	-0.741936	-1.62783	-0.298989	1.02985	-1.62783	-0.298989	-1.62783	0.586904	0.143958	-0.298989	-0.741936	0.143958	0.143958	0.143958	0.143958	1.91574	-0.298989	-0.741936
1.87675	1.65596	0.993573	1.65596	-0.551985	2.98072	1.21437	-0.110397	0.551985	0.772779	-0.110397	-0.331191	-0.331191	1.43516	-0.551985	0.110397	-1.65596	-0.331191	-0.551985	-0.772779	-0.993573	-0.110397	-0.551985	-0.772779	-0.993573	-0.993573	-1.21437	-0.993573	-0.551985	-0.993573	0.110397	-0.331191	0.331191	-0.772779	0.110397	-0.551985	-0.772779	0.772779	0.331191	0.993573
1.63191	1.48288	2.82418	2.22804	1.18481	0.886746	1.48288	1.48288	-0.305518	0.141581	-0.90165	-1.19972	-1.05068	-0.90165	-0.752617	-1.05068	-1.19972	-1.19972	-0.90165	-1.05068	-0.90165	-0.454551	-0.603584	-0.00745165	-0.752617	-0.454551	-0.00745165	0.141581	-0.305518	0.290614	-0.00745165	-0.156485	0.886746	-0.305518	-0.454551	-0.00745165	0.141581	-0.454551	0.290614	0.290614
-0.197047	-1.8391	-0.525458	-0.853869	-0.525458	0.131365	0.131365	-0.525458	0.788187	1.44501	-0.525458	0.459776	-1.18228	0.788187	0.459776	-1.51069	-0.197047	0.459776	0.788187	-1.18228	1.1166	0.131365	1.1166	-0.197047	-0.853869	0.788187	0.459776	-0.525458	-0.197047	0.131365	-0.853869	0.131365	-1.18228	1.44501	0.131365	-1.18228	3.41548	-0.525458	1.1166	-0.853869
0.198192	-0.522505	-0.282273	-0.0420406	-1.00297	0.198192	-0.282273	1.39935	2.12005	1.39935	1.15912	0.438424	1.63958	1.63958	0.198192	-0.282273	0.438424	2.60051	0.438424	0.198192	-0.522505	-0.0420406	0.678656	-1.2432	-0.282273	0.438424	-1.48343	-0.0420406	-0.0420406	-0.0420406	-1.48343	-0.282273	-1.2432	-0.282273	-0.762737	-1.2432	-0.762737	-1.48343	-0.522505	-1.00297
0.885432	1.7287	0.0421634	0.744887	1.44761	1.02598	1.02598	0.885432	1.16652	-0.379471	-0.0983813	-0.238926	-0.66056	-0.520016	-0.801105	-1.50383	-1.36328	-1.50383	-1.08219	-1.36328	-1.64437	-0.801105	-0.66056	-0.520016	-0.66056	-0.94165	0.182708	-0.94165	-0.0983813	-0.520016	0.744887	1.86925	0.182708	0.182708	-0.66056	0.604343	1.30707	0.744887	1.86925	0.323253
-0.734646	-0.543829	-0.543829	0.21944	0.21944	0.21944	0.410257	0.791891	2.31843	0.410257	1.36434	1.74598	1.74598	1.74598	1.93679	1.55516	0.21944	1.17353	-0.162195	-0.162195	-0.162195	-0.353012	0.21944	-0.353012	-0.353012	-0.925463	-0.734646	-1.3071	-0.734646	-0.543829	-1.11628	-1.11628	-0.925463	-0.543829	-0.543829	-0.543829	-1.11628	-1.3071	-0.925463	-0.543829
0.288158	2.16454	0.824266	1.89648	0.288158	0.556212	0.556212	0.0201041	1.09232	-0.784058	0.556212	0.556212	1.89648	0.288158	2.16454	-1.32017	0.0201041	0.0201041	-1.05211	-1.58822	-0.24795	-0.516004	-0.516004	-1.05211	-1.05211	1.09232	-0.516004	-0.784058	-1.05211	0.556212	-0.784058	0.824266	-0.24795	-0.784058	-1.32017	0.288158	-0.24795	-1.05211	0.288158	-1.32017
1.12596	0.313413	1.12596	2.17067	1.12596	1.00989	1.82244	0.661649	1.4742	0.197334	0.313413	0.0812552	-0.731297	-0.499139	-0.150902	-0.615218	-1.31169	-1.19561	-1.31169	-1.19561	-0.847375	-0.615218	-1.54385	-0.963454	-0.963454	-1.07953	-0.615218	-0.963454	-0.615218	-0.847375	-0.150902	-0.499139	-0.499139	1.00989	0.197334	1.24204	0.0812552	0.893807	0.893807	1.4742
Contralateral trial
0.634928	-1.4243	2.00775	2.69415	-0.0514806	-0.0514806	0.634928	-0.0514806	-0.737889	-0.737889	-0.0514806	-0.0514806	-0.0514806	0.634928	1.32134	-0.737889	-0.0514806	-0.737889	-0.737889	-0.0514806	0.634928	-1.4243	-0.737889	-1.4243	-0.737889	-1.4243	1.32134	-0.737889	-0.737889	1.32134	0.634928	-0.0514806	-1.4243	-0.737889	0.634928	-0.737889	1.32134	-0.0514806	0.634928	1.32134
1.81542	-0.924838	-0.924838	-0.924838	-0.924838	-0.924838	1.81542	0.445292	-0.924838	-0.924838	-0.924838	1.81542	1.81542	0.445292	0.445292	0.445292	-0.924838	0.445292	0.445292	-0.924838	0.445292	1.81542	-0.924838	-0.924838	0.445292	-0.924838	0.445292	0.445292	0.445292	0.445292	-0.924838	0.445292	-0.924838	-0.924838	-0.924838	-0.924838	0.445292	1.81542	0.445292	-0.924838
0.688814	-1.25151	-0.863442	-0.863442	-0.863442	0.688814	-0.0873144	-0.863442	0.30075	0.30075	-0.863442	0.30075	0.30075	-0.475378	-0.0873144	-0.475378	0.688814	-0.475378	-0.863442	1.46494	0.688814	-0.863442	0.688814	2.62913	-0.475378	-1.25151	1.07688	-0.863442	0.30075	-1.25151	0.688814	1.46494	-0.863442	-0.863442	0.30075	1.46494	-2.02763	-0.0873144	0.688814	1.85301
1.01605	-0.677365	-0.677365	-0.677365	-0.677365	-0.677365	-0.677365	1.01605	-0.677365	1.01605	1.01605	1.01605	-0.677365	1.01605	-0.677365	-0.677365	-0.677365	1.01605	-0.677365	-0.677365	-0.677365	1.01605	-0.677365	-0.677365	2.70946	1.01605	2.70946	-0.677365	-0.677365	1.01605	-0.677365	-0.677365	-0.677365	-0.677365	-0.677365	1.01605	-0.677365	1.01605	-0.677365	-0.677365
-0.81633	-0.20599	-0.81633	-0.20599	1.9302	0.0991803	-0.81633	0.0991803	1.62503	-0.81633	0.70952	-2.34218	0.0991803	-0.20599	0.0991803	1.62503	-0.81633	-1.1215	-0.81633	-0.51116	0.40435	0.0991803	-1.73184	1.31986	0.0991803	0.70952	1.62503	-0.81633	0.70952	0.40435	-0.81633	1.62503	-0.81633	-0.20599	1.9302	-0.20599	0.40435	-0.20599	-0.51116	-0.81633
3.7065	2.48793	1.67554	0.863158	0.456966	1.26935	0.863158	-0.355418	0.456966	0.863158	0.050774	0.456966	-0.355418	0.863158	0.456966	-0.355418	-0.76161	-0.355418	0.456966	0.456966	-0.355418	-0.355418	-0.76161	-0.355418	-0.76161	-0.76161	-0.76161	-0.76161	-0.76161	-0.76161	-0.76161	-0.76161	-0.355418	-0.76161	-0.76161	-0.76161	-0.76161	-0.355418	-0.76161	-0.76161
-0.980357	0.356493	-0.53474	-1.42597	0.356493	0.80211	0.356493	2.13896	-0.0891234	-0.0891234	2.13896	1.69334	-0.0891234	0.356493	0.80211	-0.0891234	0.80211	1.24773	0.80211	-1.42597	1.24773	0.80211	0.356493	0.80211	-0.53474	0.356493	0.80211	0.356493	-0.980357	-0.53474	-0.980357	-0.0891234	-1.87159	-0.53474	-0.980357	-1.42597	-0.980357	-0.980357	-0.980357	-0.980357
-0.0733494	0.904643	0.904643	-1.05134	0.904643	0.904643	1.39364	-0.562345	-0.0733494	-0.0733494	-1.05134	-1.54034	-0.562345	-0.0733494	-0.562345	0.415647	-1.05134	-0.0733494	-1.05134	-2.02933	-1.54034	0.904643	0.904643	-0.0733494	-1.05134	1.39364	1.88263	1.39364	-0.0733494	-0.0733494	0.415647	-1.05134	-0.562345	0.415647	0.415647	0.415647	-0.562345	-1.05134	-0.0733494	2.37163
0.210839	1.89755	2.45978	0.773075	0.773075	1.33531	0.773075	0.210839	0.210839	-0.913634	-0.913634	-0.913634	0.210839	3.02202	-0.351398	0.773075	1.89755	-0.351398	0.210839	-0.913634	-0.913634	-0.351398	-0.913634	0.210839	-0.913634	-0.351398	-0.351398	-0.351398	-0.351398	-0.913634	-0.913634	-0.913634	-0.913634	-0.351398	-0.351398	0.210839	-0.351398	0.210839	-0.913634	-0.913634
1.75983	1.3171	-1.33924	1.3171	-0.453792	0.87438	0.87438	-0.0110681	-0.453792	-0.0110681	0.431656	-0.453792	1.3171	-0.0110681	-1.78196	-1.33924	2.20255	-0.0110681	0.431656	-0.896516	-0.0110681	1.75983	-0.0110681	-0.0110681	1.3171	0.431656	-0.0110681	-0.453792	-0.0110681	-2.22469	-0.0110681	-0.0110681	-0.453792	-0.896516	-0.896516	0.431656	-1.33924	-0.0110681	-0.0110681	-1.33924
1.01051	1.01051	0.796267	-0.132116	0.0821262	-0.132116	-0.346358	-0.20353	0.867681	-0.20353	-0.632015	-0.417772	-1.0605	-1.20333	-1.48898	-0.703429	-0.846257	-1.27474	-1.41757	-1.34616	-1.20333	-0.632015	-1.34616	-1.13191	-1.0605	-0.703429	0.15354	0.15354	0.867681	0.439197	0.653439	1.15334	1.79606	1.29617	0.796267	0.939095	1.22475	1.58182	1.43899	1.22475
-1.66004	0.292949	-1.1718	0.781197	-0.195299	-1.1718	-0.195299	0.292949	-1.66004	-0.195299	1.26945	0.292949	-0.195299	-1.1718	-0.195299	-0.683547	-0.195299	-0.195299	-0.195299	-1.1718	-0.195299	1.75769	2.24594	0.292949	-0.195299	0.781197	-0.195299	-0.683547	-0.195299	-1.66004	0.292949	-0.683547	-0.683547	1.26945	-0.195299	1.26945	0.781197	0.292949	0.292949	2.73419
-0.154851	-0.519206	-1.24792	-0.883561	0.209504	-0.883561	-0.519206	-1.61227	-0.154851	-1.24792	-0.883561	-0.519206	-0.883561	0.573859	-0.883561	-1.24792	2.03128	-0.154851	0.938214	1.30257	-1.24792	0.209504	0.938214	1.30257	-0.519206	-0.519206	0.573859	-0.154851	-0.519206	-0.154851	-0.519206	1.66692	1.30257	-0.154851	-0.519206	0.209504	2.75999	0.938214	0.938214	0.209504
0.78583	0.0873144	0.0873144	0.0873144	0.0873144	-0.844039	-0.611201	-0.378362	-0.844039	-1.07688	-0.378362	-1.07688	-1.07688	-1.07688	-1.07688	-1.07688	-1.07688	-1.07688	-0.844039	-0.844039	-1.07688	-0.145524	-0.844039	0.552991	-0.611201	0.0873144	0.320153	0.320153	0.552991	1.71718	1.25151	1.25151	1.25151	0.0873144	0.552991	0.78583	-0.145524	1.48434	2.4157	2.4157
1.91855	0.680775	2.33114	-1.38218	0.680775	1.50596	1.50596	-0.144407	1.09337	0.268184	-0.556998	1.09337	-0.556998	-0.144407	-0.969589	0.680775	-0.144407	0.268184	-0.969589	-1.38218	-0.969589	-0.969589	-1.38218	-0.144407	-1.38218	-0.556998	0.680775	-0.556998	-1.38218	-0.969589	-0.144407	0.268184	-0.144407	-0.556998	0.680775	0.268184	-0.969589	1.09337	-0.144407	1.50596
1.6039	-1.10147	-1.10147	-0.714991	-0.714991	1.99038	-0.328509	0.444454	1.6039	-1.10147	0.0579722	-0.714991	-1.48795	0.0579722	1.21742	-1.87444	0.830936	0.444454	0.0579722	1.21742	0.0579722	1.21742	-1.10147	-1.10147	0.830936	0.444454	0.444454	1.6039	-1.10147	1.21742	0.0579722	-0.714991	0.0579722	-0.714991	0.444454	-1.10147	-1.10147	-0.714991	0.444454	0.444454
0.384524	0.738109	0.207731	-0.853024	-0.499439	0.0309387	0.0309387	1.26849	0.0309387	0.207731	1.26849	0.384524	0.914902	0.914902	1.44528	0.0309387	1.09169	1.26849	0.738109	2.15245	1.26849	-0.322647	0.0309387	1.26849	0.561317	-0.853024	0.384524	-1.3834	-0.676232	-0.853024	-0.853024	-1.02982	-0.853024	-0.676232	-1.56019	-1.02982	-0.322647	-1.73699	-1.3834	-1.73699
-0.557683	1.41061	0.754512	0.754512	0.0984146	-0.229634	2.06671	-0.557683	-0.229634	1.41061	-0.885731	-1.21378	-0.557683	0.754512	-0.229634	0.0984146	-0.885731	-0.557683	-0.885731	-1.54183	-0.557683	-0.885731	-0.229634	-1.21378	0.426463	-0.557683	-0.557683	-0.885731	0.0984146	-0.885731	0.754512	-0.229634	0.426463	0.0984146	0.426463	-0.885731	3.3789	-0.229634	1.08256	1.41061
0.0743995	-0.77588	-1.20102	-0.35074	-0.77588	0.499539	0.0743995	-2.0513	0.499539	0.499539	-1.62616	-0.77588	0.499539	0.0743995	-1.62616	1.34982	1.77496	0.924679	-0.35074	0.924679	0.924679	-0.77588	-0.35074	1.34982	-1.20102	1.77496	1.34982	-0.77588	1.34982	0.499539	1.34982	-0.77588	-0.77588	-0.35074	-0.77588	0.0743995	0.0743995	-0.77588	0.924679	-0.77588
-0.87999	-1.20292	-0.234126	-1.20292	-1.52585	1.38053	-0.557058	-0.557058	1.0576	-1.84879	1.70347	0.0888063	0.411738	0.411738	2.34933	2.67226	0.411738	1.0576	1.38053	-0.234126	0.0888063	0.0888063	0.0888063	0.0888063	-0.557058	-0.557058	-0.557058	-0.234126	-0.557058	0.411738	-1.52585	0.0888063	-0.87999	-0.234126	1.0576	0.0888063	0.0888063	-0.557058	-0.557058	-0.557058
1.54923	0.455657	-0.63792	-1.36697	-2.09602	1.18471	-0.273394	1.18471	-0.273394	-0.63792	-1.00245	0.455657	0.0911314	-0.273394	-1.7315	1.54923	0.820183	-2.09602	-0.63792	-0.63792	0.0911314	0.455657	-0.273394	-0.63792	-0.273394	-1.36697	-0.273394	0.455657	-0.273394	-0.273394	0.820183	1.18471	1.54923	0.820183	0.455657	1.91376	-0.63792	-0.63792	0.455657	0.820183
-0.126709	0.436441	-1.25301	1.56274	0.436441	1.56274	-0.126709	0.999591	-1.81616	-0.689858	-0.689858	-0.126709	0.436441	0.436441	1.56274	-0.689858	-0.689858	-0.689858	-1.25301	1.56274	-0.126709	1.56274	-1.81616	-0.126709	1.56274	-1.81616	-1.25301	1.56274	-0.126709	-0.689858	-0.126709	-0.689858	0.999591	0.436441	-0.126709	-0.689858	0.436441	-0.126709	-0.126709	0.436441
0.519849	-0.830409	-0.830409	0.249798	-1.91062	-0.290305	-0.0202539	-1.10046	0.249798	1.87011	-1.64056	-0.290305	0.789901	-0.830409	0.789901	2.14016	-0.830409	0.249798	1.87011	0.249798	1.05995	0.519849	-0.830409	-0.290305	-0.560357	0.249798	1.05995	0.519849	-0.830409	0.249798	0.249798	1.87011	-0.560357	0.789901	-0.560357	-1.10046	-1.91062	0.249798	0.249798	-0.830409
-0.0797293	0.210195	0.50012	-2.1092	2.52959	0.210195	0.50012	0.210195	1.36989	1.65982	-0.949503	-1.52935	-0.0797293	-0.949503	-0.659578	-1.23943	-1.23943	-0.369654	0.50012	1.07997	-0.0797293	0.790044	-1.23943	1.65982	-0.369654	-0.0797293	0.790044	0.790044	1.07997	-0.0797293	-0.0797293	-0.659578	1.07997	-0.659578	0.790044	-0.0797293	-0.369654	-0.369654	-0.949503	-1.52935
-1.41567	-0.951518	-1.29963	-0.487363	0.556986	-0.255285	-0.71944	-1.1836	-0.835479	-1.29963	-0.951518	-1.76379	-1.87983	-1.29963	-0.603401	2.64568	1.4853	-0.139246	0.092831	0.556986	0.789063	1.13718	-0.0232077	-0.487363	0.092831	0.092831	0.324908	0.20887	0.905102	-0.139246	1.13718	0.324908	-0.255285	-0.139246	0.905102	1.13718	1.13718	1.02114	0.789063	0.789063
-0.90612	1.35918	2.49183	1.35918	-0.90612	-0.90612	-0.90612	0.22653	1.35918	-0.90612	0.22653	0.22653	-0.90612	-0.90612	0.22653	1.35918	-0.90612	1.35918	-0.90612	1.35918	0.22653	-0.90612	-0.90612	0.22653	0.22653	-0.90612	1.35918	-0.90612	-0.90612	-0.90612	1.35918	-0.90612	0.22653	-0.90612	-0.90612	1.35918	0.22653	-0.90612	0.22653	0.22653
0.344822	2.41376	-1.03447	1.03447	-1.03447	1.03447	-1.72411	1.03447	-0.344822	0.344822	-0.344822	-0.344822	0.344822	0.344822	-1.03447	-0.344822	-0.344822	-1.03447	0.344822	-1.72411	0.344822	-1.03447	-1.03447	1.03447	-0.344822	1.03447	-0.344822	-0.344822	-0.344822	0.344822	-0.344822	-0.344822	-0.344822	-0.344822	1.72411	1.72411	-1.03447	-0.344822	-0.344822	2.41376
-1.83614	0.223083	0.909491	1.9391	-0.463326	0.909491	2.28231	-1.14973	-0.120122	0.566287	-0.80653	0.223083	0.223083	0.223083	0.223083	0.909491	-0.80653	0.223083	-0.120122	-0.80653	0.909491	-0.80653	1.2527	2.28231	-1.49294	-0.463326	-0.120122	-1.49294	-0.120122	-0.463326	-1.83614	-0.463326	0.223083	0.223083	-0.463326	0.223083	1.2527	-0.80653	0.223083	-0.80653
2.10893	3.1536	2.89243	2.3701	1.06426	1.06426	0.280755	-0.110996	-0.372164	-0.633332	-0.633332	-0.633332	-0.633332	-0.633332	-0.502748	-0.633332	-0.502748	-0.633332	-0.633332	-0.633332	-0.633332	-0.502748	-0.633332	-0.502748	-0.633332	-0.633332	-0.633332	-0.110996	-0.372164	-0.372164	0.411339	-0.502748	-0.502748	-0.24158	0.0195876	0.411339	0.150172	-0.502748	-0.110996	0.150172
-1.10318	-1.60749	-1.35534	-0.59887	-0.0945585	-0.59887	-1.35534	-1.10318	-0.851026	-1.10318	-0.0945585	-0.851026	-0.346714	0.157597	0.661909	-0.0945585	0.661909	0.409753	2.17485	0.661909	1.92269	-0.346714	-0.851026	0.914065	-0.59887	-0.59887	-1.35534	-0.59887	0.409753	1.92269	-1.35534	0.914065	1.16622	1.41838	0.409753	0.409753	0.914065	0.409753	0.914065	0.409753
0.1822	-0.222688	0.1822	0.1822	-1.43735	1.39686	-0.222688	-0.627577	-1.84224	1.39686	0.587088	0.1822	-1.03246	0.1822	0.1822	0.587088	0.1822	1.39686	-1.03246	-2.24713	-1.43735	0.991976	0.587088	0.587088	-0.222688	0.587088	-0.222688	0.1822	0.991976	-0.627577	1.39686	-1.84224	0.1822	-0.627577	-1.84224	0.1822	-0.222688	1.39686	1.39686	0.587088
0.0591153	-1.12319	0.0591153	0.0591153	-1.12319	0.0591153	-1.12319	0.0591153	0.0591153	0.0591153	-1.12319	0.0591153	-1.12319	0.0591153	0.0591153	0.0591153	0.0591153	0.0591153	1.24142	1.24142	-1.12319	-1.12319	0.0591153	0.0591153	0.0591153	3.60604	0.0591153	0.0591153	0.0591153	1.24142	0.0591153	-1.12319	0.0591153	-1.12319	1.24142	0.0591153	-1.12319	-1.12319	2.42373	0.0591153
0.85911	0.260267	0.398461	0.214202	-0.154317	0.444526	-0.200382	-0.476772	-1.02955	-1.02955	-0.845291	-0.799226	-1.02955	-1.30594	-0.983486	-0.983486	-0.937421	-1.25988	-0.937421	-1.352	-0.891356	-1.21381	-0.799226	-1.02955	0.0299422	0.306332	-0.246447	0.674851	0.490591	0.766981	0.85911	1.18156	0.813046	1.27369	1.78041	1.55008	1.82647	1.87254	0.720916	1.18156
0.204233	-1.32752	-0.816933	-1.8381	0.204233	-0.30635	0.204233	1.2254	-0.30635	0.714816	0.204233	0.204233	-0.816933	1.73598	0.204233	-0.30635	-1.32752	0.204233	-1.32752	1.73598	2.24657	0.714816	1.73598	-0.816933	0.204233	-0.816933	-0.816933	-0.816933	0.204233	0.204233	0.714816	0.204233	-0.816933	-0.30635	2.24657	-0.30635	0.204233	-0.816933	-1.32752	-0.30635
-0.157022	-0.755202	0.142068	-1.95156	-0.456112	-0.157022	1.63752	0.441157	2.83388	0.441157	-1.05429	-0.456112	-1.05429	-1.05429	0.142068	-0.157022	-0.157022	-1.05429	-0.456112	1.93661	0.142068	0.441157	-0.755202	-0.157022	-0.755202	0.142068	-0.157022	0.142068	1.03934	0.740247	-1.05429	2.2357	-0.157022	0.142068	1.33843	0.142068	0.441157	-1.65247	-0.755202	-0.157022
0.547937	-0.990131	-0.605614	-0.990131	-0.221097	-0.221097	2.47052	0.16342	-0.221097	-0.221097	0.16342	1.31697	-0.605614	0.932454	-0.990131	-0.990131	0.547937	-0.990131	0.547937	0.547937	0.16342	-0.990131	1.31697	0.547937	-0.605614	-0.605614	0.932454	2.47052	-0.990131	1.70149	-0.605614	-0.990131	-1.75917	1.31697	0.16342	-0.990131	0.16342	0.16342	-0.605614	-0.990131
3.89633	1.35179	1.35179	0.079517	2.62406	0.079517	-0.556619	-0.556619	-0.556619	-0.556619	-0.556619	-0.556619	-0.556619	-0.556619	-0.556619	-0.556619	-0.556619	-0.556619	-0.556619	-0.556619	-0.556619	-0.556619	-0.556619	-0.556619	-0.556619	0.079517	-0.556619	-0.556619	-0.556619	-0.556619	-0.556619	0.079517	0.079517	0.079517	0.079517	1.35179	1.98793	0.079517	0.079517	0.079517
0.0699964	0.769961	-0.629968	-0.629968	1.46992	-1.32993	0.0699964	0.0699964	0.0699964	1.46992	-0.629968	-1.32993	-0.629968	-1.32993	0.0699964	0.0699964	-1.32993	0.769961	-0.629968	1.46992	0.769961	-0.629968	-0.629968	-0.629968	-0.629968	0.0699964	0.0699964	-1.32993	0.0699964	1.46992	1.46992	0.0699964	-0.629968	0.0699964	1.46992	-0.629968	-1.32993	2.86985	-0.629968	0.769961
1.85889	-1.06849	-1.06849	1.85889	-0.483017	0.102458	0.102458	-0.483017	1.27341	0.102458	-0.483017	-0.483017	-1.06849	-1.06849	-2.23944	0.102458	-0.483017	1.27341	0.687934	0.102458	-0.483017	0.102458	-1.65397	0.687934	1.27341	0.687934	1.27341	-0.483017	0.102458	-1.06849	0.687934	0.102458	0.687934	1.27341	-0.483017	0.687934	-1.65397	1.27341	-0.483017	-1.06849
-0.531922	-1.08457	1.67866	-0.255599	1.12602	0.573371	0.573371	-0.255599	0.297048	-0.255599	-0.255599	-2.18986	-0.808246	0.573371	-1.63722	0.297048	0.573371	0.297048	-1.63722	-1.36089	-0.531922	-0.255599	-1.08457	-1.36089	0.573371	-0.531922	0.573371	0.297048	-0.255599	-0.531922	1.67866	2.23131	0.297048	1.40234	0.849694	0.573371	1.12602	0.849694	-0.808246	-0.808246
-0.552198	-0.245421	-1.47253	0.0613553	-0.552198	-1.77931	-1.16575	-0.552198	-0.245421	0.0613553	0.0613553	0.368132	0.368132	0.368132	-0.245421	0.674909	1.90202	0.368132	0.0613553	-0.245421	-0.245421	0.981686	-1.16575	-0.858975	-0.552198	1.90202	-0.858975	3.12912	1.28846	0.981686	1.59524	-0.552198	0.0613553	-1.16575	0.368132	-0.245421	-0.858975	-0.552198	-0.858975	0.368132
-1.38021	-1.07179	-1.07179	-2.3055	0.470353	-0.146503	1.70406	1.08721	0.161925	-0.454931	-0.146503	1.39564	-0.454931	-1.68864	-0.146503	-0.763359	-1.07179	-0.763359	0.470353	0.161925	-0.454931	-0.454931	0.470353	0.470353	0.161925	0.161925	1.08721	0.77878	2.32092	-0.454931	-0.763359	-0.454931	0.161925	0.470353	1.39564	-0.454931	-0.454931	2.32092	-0.454931	0.161925
2.21414	3.1367	0.369024	2.82918	0.369024	1.29158	0.0615039	-0.861055	-0.553536	-0.861055	-0.553536	-0.861055	-0.553536	-0.861055	-0.553536	-0.553536	-0.861055	-0.861055	-0.553536	-0.861055	-0.553536	-0.861055	-0.553536	-0.861055	0.676543	0.676543	-0.553536	-0.553536	0.0615039	-0.861055	0.676543	0.676543	0.0615039	-0.246016	0.369024	-0.246016	0.676543	0.984063	-0.553536	0.0615039
0.282698	-0.282698	-0.282698	-0.282698	-0.282698	-0.282698	0.282698	-0.282698	-0.282698	0.848093	-0.282698	-0.848093	3.67507	-0.282698	-0.848093	-0.848093	0.282698	1.41349	0.282698	-0.848093	-0.848093	0.848093	-0.282698	-0.282698	1.41349	-0.848093	-0.282698	0.848093	0.282698	-1.41349	0.848093	-1.41349	-0.848093	1.97888	-0.282698	-0.848093	-1.41349	-0.282698	0.848093	0.848093
0.973596	0.0259475	0.522335	-0.289935	0.0259475	0.1162	-0.380187	-0.605818	-0.921701	-1.19246	-0.876574	-0.966827	-1.14733	-1.41809	-0.605818	-0.650944	-0.786322	-1.14733	-1.01195	-1.55347	-0.69607	-0.741196	-0.605818	-1.1022	-0.109431	0.0710736	-0.199683	0.432082	0.34183	0.702839	1.1541	1.19923	0.838217	1.92124	1.78587	1.69561	1.60536	1.28948	0.928469	1.37973
2.04882	3.098	2.1654	2.1654	1.69909	1.34936	-0.0495447	-0.748999	-0.748999	-0.632424	-0.748999	-0.632424	-0.748999	-0.865575	-0.632424	-0.865575	-0.865575	-0.865575	-0.865575	-0.748999	-0.632424	-0.865575	-0.748999	-0.282696	-0.399272	-0.0495447	-0.282696	-0.166121	0.300183	-0.399272	-0.166121	0.300183	-0.166121	-0.166121	0.300183	-0.166121	0.416758	0.300183	-0.282696	0.64991
0.723503	0.337635	-0.691348	-0.562725	2.00973	-0.562725	-0.562725	0.0803893	-0.948593	-0.81997	-1.07722	-0.81997	-1.20584	-1.20584	-0.434102	-0.0482336	-0.434102	-0.562725	-0.691348	-0.562725	-1.72033	-0.562725	-0.948593	-0.562725	-0.562725	0.466258	-0.948593	0.209012	-0.305479	0.466258	1.23799	0.59488	0.723503	1.23799	0.852126	0.723503	1.75249	2.52422	1.23799	1.62386
2.93133	3.60909	2.08412	1.74524	1.5758	-0.118609	-0.457491	-0.626932	-0.626932	-0.626932	-0.626932	-0.626932	-0.457491	-0.457491	-0.626932	-0.626932	-0.626932	-0.626932	-0.626932	-0.626932	-0.626932	-0.626932	-0.28805	-0.626932	-0.626932	-0.118609	-0.457491	-0.118609	0.220273	-0.28805	-0.28805	0.0508323	0.220273	-0.28805	0.389714	-0.118609	0.220273	0.0508323	-0.28805	0.0508323
-0.778674	0.519116	-0.778674	-1.21127	-0.778674	-0.778674	0.0865194	0.951713	0.951713	-1.21127	0.0865194	0.519116	0.0865194	-0.778674	-0.778674	-0.346078	-1.64387	0.951713	0.951713	-1.21127	-0.346078	-1.21127	0.0865194	0.951713	1.38431	-0.346078	-1.21127	0.951713	0.0865194	0.519116	0.519116	0.519116	-1.64387	0.951713	0.0865194	3.54729	0.0865194	0.0865194	0.0865194	0.0865194
-0.755617	0.0918039	-0.378985	-0.473143	-0.378985	0.0918039	0.0918039	0.374277	-0.567301	-1.03809	-1.32056	-0.755617	-0.943932	-1.32056	-0.661459	-0.755617	-0.567301	-0.755617	-1.22641	-1.32056	-1.22641	-0.755617	-0.661459	-0.849775	-0.0965118	-0.378985	1.12754	0.656751	1.97496	1.2217	1.03338	0.845067	1.8808	0.939225	0.750909	0.939225	2.06912	0.468435	1.03338	1.59833
1.61582	0.738454	1.90828	0.15354	-0.431374	1.32337	-0.138917	-0.723831	-0.138917	0.445997	-1.6012	-0.138917	-0.723831	-0.723831	-1.01629	-0.431374	0.738454	-1.89366	-1.6012	-0.723831	-0.431374	-1.30874	-1.30874	-0.723831	-0.723831	-0.138917	-0.723831	-0.723831	0.738454	0.445997	0.738454	0.445997	1.32337	-0.431374	1.03091	0.445997	0.738454	1.61582	1.90828	0.445997
-0.988449	-0.514941	-2.40898	-0.751695	-0.988449	-0.041432	-0.988449	-0.988449	0.432077	-0.988449	-0.751695	-1.2252	1.37909	-0.278186	-0.988449	-0.751695	0.432077	-0.278186	-0.278186	-0.278186	1.37909	1.14234	-0.988449	0.195322	0.668831	-0.751695	0.195322	1.14234	1.8526	-0.751695	1.8526	1.37909	-0.041432	0.905585	-0.278186	0.195322	0.905585	0.432077	1.8526	-0.041432
0.855333	-0.827289	1.41621	0.294459	-1.38816	-0.266415	-0.266415	0.855333	-1.38816	0.294459	-0.266415	-0.827289	1.97708	0.294459	0.294459	0.855333	-0.827289	0.294459	0.294459	-1.94904	-1.38816	1.41621	-0.266415	-0.266415	0.855333	1.97708	-0.827289	-0.827289	-1.38816	-0.266415	-0.266415	1.41621	0.294459	-1.38816	0.855333	0.294459	1.41621	-0.827289	-0.827289	0.294459
-1.87636	0.34983	0.985883	-0.604251	0.34983	1.93996	0.0318027	-0.922278	0.0318027	-0.286224	0.0318027	-1.2403	-0.922278	-0.922278	-0.922278	-0.604251	-1.55833	0.34983	-0.922278	0.985883	1.62194	0.985883	0.985883	-1.2403	-0.604251	0.34983	-0.286224	0.0318027	2.25799	0.34983	-0.922278	-0.922278	-0.922278	1.62194	0.0318027	0.667856	0.985883	-0.286224	1.30391	-0.286224
-0.323953	0.937456	0.134741	-0.438626	0.0200679	0.249415	-1.01199	-0.438626	-0.5533	-0.782647	-1.24134	-0.209279	-1.01199	-1.01199	-0.89732	-0.5533	-1.24134	-1.12667	-1.12667	-0.5533	-1.01199	-0.667973	-0.667973	-0.0946057	-0.89732	-0.667973	0.364088	0.708109	-0.323953	1.05213	0.937456	0.822783	1.1668	1.1668	2.08419	1.6255	0.134741	1.39615	2.08419	1.96952
-1.8483	1.21624	-0.699098	0.450104	0.833172	2.36544	0.833172	0.450104	1.21624	-1.46523	-1.46523	0.0670368	-1.08217	0.0670368	-0.699098	-1.08217	0.833172	-0.316031	-0.316031	0.450104	0.450104	0.450104	1.21624	1.59931	-1.08217	1.98237	0.450104	-0.316031	-0.699098	-0.316031	-0.699098	-0.316031	-0.699098	0.450104	-0.316031	0.833172	0.0670368	-0.316031	-0.699098	-1.8483
-1.85546	-1.55739	-1.25933	-1.25933	-1.25933	-1.25933	-0.0670648	0.529067	0.231001	-0.663197	-0.961263	1.1252	1.1252	1.1252	0.231001	2.0194	0.231001	2.61553	-0.0670648	0.231001	0.231001	-0.365131	1.42327	1.1252	-0.365131	0.231001	0.231001	-0.0670648	-0.663197	1.1252	0.529067	-0.0670648	-0.0670648	0.231001	-0.663197	-0.663197	1.1252	-0.663197	-0.961263	-0.961263
-0.973618	0.213721	0.926125	-0.73615	-0.73615	0.451189	0.213721	0.451189	-1.44855	-0.498682	-0.73615	-1.21109	-0.973618	-0.0237468	1.876	0.213721	-0.0237468	3.3008	0.213721	1.16359	0.926125	1.16359	-0.261215	-1.21109	0.213721	-0.973618	-0.261215	1.40106	-0.0237468	1.63853	0.688657	-0.261215	-1.44855	-0.0237468	-0.498682	-1.21109	-0.498682	-0.498682	-0.261215	-0.261215
-0.90917	-2.0316	-1.35814	-1.80711	-1.13366	-1.13366	-0.0112243	-1.35814	-0.90917	0.213262	-0.460197	0.213262	-0.460197	0.213262	0.213262	-0.90917	-0.684683	-0.90917	0.213262	0.662235	0.213262	0.662235	-0.684683	0.662235	-0.460197	1.33569	-0.460197	0.437748	2.23364	0.662235	0.886721	1.11121	-0.684683	2.23364	0.662235	1.11121	1.11121	0.662235	0.662235	-0.0112243
-1.91014	0.161877	-0.356129	0.161877	-0.615131	-0.097126	-1.91014	-1.91014	-1.39214	-0.097126	-0.615131	-1.13314	1.45689	1.97489	-0.874134	0.420879	0.161877	0.161877	-0.097126	-0.356129	1.19789	0.161877	1.71589	0.420879	-0.356129	1.45689	1.19789	1.71589	-0.097126	0.679882	-1.13314	-0.874134	-0.615131	0.679882	-0.356129	0.420879	0.420879	-0.874134	0.161877	0.938884
-1.78279	-0.947109	-0.668548	-0.389986	-0.250705	-0.111425	-0.668548	1.00282	-1.64351	-2.20064	-0.529267	-1.08639	-0.250705	-1.08639	0.0278561	-0.111425	-0.111425	-0.250705	0.306418	-0.807828	-0.529267	0.0278561	-0.111425	0.167137	1.00282	0.167137	1.69923	1.1421	0.167137	1.55994	0.863541	0.445698	3.23131	-0.807828	0.0278561	1.00282	0.306418	0.445698	0.584979	0.167137

## Sheet: Fig1G
Mask light
EvidenceStrength		-1	-0.667	-0.333	0	0.333	0.667	1
Accuracy		0.115144	0.162612	0.319603	0.493135	0.672032	0.783214	0.944444
Light(Left)
EvidenceStrength		-1	-0.667	-0.333	0	0.333	0.667	1
Accuracy		0.822034	0.879121	0.79798	0.821622	0.948454	0.934579	0.969697
Mask light
EvidenceStrength		-1	-0.667	-0.333	0	0.333	0.667	1
Accuracy		0.115144	0.162612	0.319603	0.493135	0.672032	0.783214	0.944444
Light(Left)
EvidenceStrength		-1	-0.667	-0.333	0	0.333	0.667	1
Accuracy		0.822034	0.879121	0.79798	0.821622	0.948454	0.934579	0.969697
Mask light
EvidenceStrength		-1	-0.667	-0.333	0	0.333	0.667	1
Accuracy		0.0487805	0.127273	0.2	0.333333	0.44	0.62	0.957447	M
		0.0697674	0.103448	0.114754	0.2	0.214286	0.46	0.938776	M
		0.0645161	0.208333	0.236364	0.258824	0.38	0.653061	0.94	F
		0.145833	0.25	0.266667	0.26087	0.448276	0.631579	0.977778	F
		0.08	0.106383	0.183673	0.216216	0.294118	0.481481	0.860465	M
		0.183673	0.125	0.119048	0.259615	0.369565	0.62	0.93617	F
		0.111111	0.0714286	0.23913	0.238095	0.487179	0.536585	0.861111	F
		0.222222	0.111111	0.255319	0.301075	0.285714	0.522727	0.949153	F
		0.1	0.152174	0.372093	0.252427	0.466667	0.56	0.933333	M
		0.170213	0.16129	0.16	0.25	0.320755	0.604167	0.886364	M
		0.12069	0.12963	0.133333	0.372881	0.307692	0.723077	0.944444	F
		0.126984	0.205479	0.328358	0.382979	0.527778	0.65625	0.96875	F
		0.0666667	0.232558	0.285714	0.25	0.375	0.7	1	M
		0.0666667	0.137931	0.3	0.384615	0.604167	0.574468	0.981481	F
		0.169014	0.203125	0.213333	0.314516	0.509091	0.647059	0.982143	F
		0.08	0.259259	0.0666667	0.279412	0.451613	0.585366	0.945946	F
									M=Male
									F=Female
Light(Left)
EvidenceStrength		-1	-0.667	-0.333	0	0.333	0.667	1
Accuracy		1	1	0.875	0.916667	1	1	0.875	M
		1	1	0.833333	0.583333	1	0.846154	1	M
		0.909091	1	1	1	1	1	1	F
		1	1	1	1	1	1	1	F
		1	1	1	1	0.833333	1	1	M
		1	1	1	1	1	1	1	F
		1	1	1	1	1	1	1	F
		1	1	1	1	1	1	1	F
		1	1	1	1	1	1	1	M
		1	1	1	1	1	1	1	M
		0.571429	0	0.555556	0.375	0.75	0.5	1	F
		0.727273	0.666667	0.5	0.692308	0.875	1	0.888889	F
		1	0.5	0.625	0.764706	1	1	0.857143	M
		0.5	0.777778	0.75	0.727273	0.833333	0.833333	1	F
		0.6	0.75	0.75	0.571429	0.888889	0.875	1	F
		0.333333	0.75	0	0.666667	1	1	1	F
Mask light
EvidenceStrength		-1	-0.667	-0.333	0	0.333	0.667	1
Accuracy		0.136364	0.0697674	0.186047	0.254902	0.477273	0.674419	0.926829	M
		0.0540541	0.115385	0.3125	0.305085	0.475	0.708333	0.931034	M
		0.285714	0.323529	0.425	0.597222	0.613636	0.761905	1	F
		0.186047	0.170732	0.214286	0.354839	0.475	0.686275	0.833333	F
		0.0285714	0.176471	0.0943396	0.4	0.413043	0.705882	1	M
		0.0869565	0.0512821	0.236842	0.371429	0.685714	0.72973	0.888889	F
		0.227273	0.227273	0.116279	0.363636	0.511628	0.658537	0.980392	F
		0.0727273	0.196078	0.215686	0.282443	0.384615	0.54717	0.911765	F
		0.111111	0.232558	0.2	0.397727	0.560976	0.529412	0.925	M
		0.0923077	0.222222	0.282609	0.20354	0.44186	0.577778	0.813953	M
		0.131579	0.166667	0.285714	0.32967	0.382353	0.702703	0.877193	F
		0.116667	0.0701754	0.166667	0.163793	0.339623	0.62069	0.955224	F
		0.0769231	0.119403	0.180556	0.243697	0.428571	0.644068	1	M
Light(Right)
EvidenceStrength		-1	-0.667	-0.333	0	0.333	0.667	1
Accuracy		0.6	0	0.333333	0.375	0.142857	0.75	0.833333	M
		0	0	0	0	0.142857	0	0.666667	M
		0	0.444444	1	0.230769	0	0.666667	0.714286	F
		0	0	0	0	0	0	0	F
		0	0	0	0	0	0	0	M
		0	0	0	0	0	0	0	F
		0.125	0	0	0.133333	0	0.166667	0	F
		0	0.142857	0	0	0	0	0	F
		0	0	0	0	0	0	0	M
		0.444444	0.5	0.333333	0.166667	0.333333	0.2	0.5	M
		0.307692	0	0.142857	0	0	0	0	F
		0.166667	0	0	0	0	0	0	F
		0	0	0	0	0	0	0	M

## Sheet: Fig3A
example neuron firing rate
1.84561	0.536668	2.40659	1.28464	1.09765	0.910653	1.09765	2.03261	2.59358	0.910653	1.28464	1.84561	0.72366	2.03261	1.84561	2.2196	2.59358	1.84561	0.536668	1.84561	-0.398294	-0.959271	-0.959271	-0.959271	-0.772278	-0.959271	-0.959271	-0.959271	-0.585286	-0.398294	-0.772278	-0.211301	-0.959271	-0.959271	-0.398294	-0.772278	-0.772278	-0.959271	-0.772278	-0.585286	-0.772278	-0.959271	-0.398294	-0.959271	-0.772278	-0.959271	-0.772278	-0.772278	-0.772278	-0.959271
[truncated: 50 more columns]

## Sheet: Fig3B
all single units(zscore)
-2.07372	-0.258343	-1.23586	0.0209467	-0.397988	-0.397988	0.0209467	0.160591	0.160591	0.579526	1.41739	-0.397988	0.439881	-0.956567	-0.816922	1.83633	-1.09621	-0.537632	-0.397988	1.1381	1.55704	2.6742	1.55704	-0.118698	-1.09621	0.439881	-0.956567	0.300236	-0.118698	-0.537632	1.41739	-1.65479	-0.956567	3.37242	-1.3755	0.160591	1.69668	0.300236	-0.677277	0.579526	-0.397988	-1.09621	0.0209467	-0.537632	0.579526	0.160591	0.300236	0.579526	0.858815	0.160591
-0.844341	0.51203	0.851123	-0.505248	1.69885	-0.166155	-1.18343	0.172937	-0.335702	-0.335702	1.35976	1.19022	-1.18343	-0.844341	1.19022	-0.335702	-0.505248	0.172937	-0.674795	-0.166155	-1.01389	1.52931	-2.03117	-0.844341	-0.335702	1.69885	1.8684	2.37704	-0.335702	0.51203	0.851123	-1.18343	-0.505248	-1.18343	-0.335702	-0.844341	-0.844341	1.02067	0.00339093	-1.01389	0.172937	-1.35298	1.35976	0.172937	0.342484	-0.844341	-1.35298	0.00339093	-0.335702	-0.505248
-0.208943	0.926615	0.245281	-0.890278	-0.890278	1.83506	0.699504	0.245281	-0.436054	1.83506	1.15373	-0.890278	-1.11739	-0.436054	-0.208943	0.699504	0.0181689	0.926615	-0.436054	0.472392	1.15373	-1.57161	0.245281	-1.57161	0.0181689	0.926615	0.472392	1.83506	2.74351	-0.663166	0.245281	0.926615	-0.436054	0.245281	1.60795	-1.11739	0.0181689	1.15373	0.472392	-0.663166	0.472392	0.699504	-1.57161	-0.890278	-0.663166	0.699504	0.245281	-1.3445	-1.11739	2.06217
1.59104	-1.11268	-0.488749	1.38306	-1.32066	0.343165	-0.696728	0.135186	-0.280771	-0.696728	-0.488749	0.551143	-0.0727925	0.343165	-0.488749	-0.0727925	0.343165	0.9671	-0.488749	-0.904706	-0.488749	-1.32066	0.759121	-2.15258	-0.280771	0.343165	-2.15258	0.9671	-1.11268	-0.904706	0.135186	-0.0727925	-1.73662	0.551143	-0.0727925	-1.32066	-0.904706	0.551143	0.9671	1.38306	-1.52864	-0.0727925	-0.0727925	-1.32066	0.759121	-0.0727925	-0.488749	-0.0727925	0.9671	0.9671
-1.60363	-0.163783	-1.24367	-0.523746	0.0161983	1.09609	-0.343764	1.99599	-2.14358	-0.523746	-0.163783	0.19618	-1.78361	1.09609	0.376161	-0.163783	0.916105	0.736124	0.19618	2.17597	0.736124	-1.06369	-0.343764	0.0161983	1.09609	-0.523746	-0.163783	1.09609	-0.163783	1.27607	-0.703727	0.19618	-0.523746	0.376161	-1.42365	-0.343764	-1.9636	1.45605	1.09609	1.27607	-0.163783	-0.523746	0.556142	0.916105	1.63603	-0.703727	-1.24367	0.916105	-0.703727	-0.163783
0.00937084	1.18073	-0.693442	0.946455	0.243642	0.243642	-0.693442	-0.2249	1.64927	0.946455	1.64927	-1.16198	0.946455	0.712184	-1.8648	-1.63053	-0.459171	-0.693442	-2.09907	1.415	-0.459171	0.946455	-1.63053	-0.927713	-1.63053	0.946455	0.243642	-0.693442	1.88354	-0.2249	0.00937084	0.712184	-1.63053	0.00937084	0.243642	1.64927	-0.927713	0.00937084	1.88354	-0.927713	0.00937084	-0.459171	1.64927	1.88354	0.712184	-1.16198	-0.459171	0.477913	1.415	-0.927713
0.726152	0.335748	0.335748	-0.249859	2.28777	-0.445061	1.11656	0.335748	-0.445061	1.11656	-1.22587	-0.835465	-1.61627	0.53095	0.140546	1.31176	1.50696	-1.03067	-1.03067	-0.640263	0.335748	0.53095	-1.81148	-1.61627	0.140546	1.11656	0.921354	-0.249859	-0.249859	1.31176	0.53095	-0.249859	-0.0546566	-0.445061	0.140546	0.140546	0.335748	-2.20188	-0.445061	0.335748	-0.0546566	-0.0546566	-0.445061	0.140546	1.11656	1.11656	-0.640263	-1.03067	-0.835465	0.53095
-0.456087	1.16124	0.190845	0.190845	0.514311	1.48471	0.514311	-0.132621	-2.07342	-0.132621	-0.456087	-0.456087	-0.132621	-1.10302	-0.132621	0.837777	-1.74995	0.514311	0.837777	0.514311	-0.456087	-0.132621	-0.779553	1.16124	1.48471	1.16124	0.837777	0.514311	-2.07342	0.190845	1.16124	0.190845	0.190845	0.190845	0.514311	-0.456087	0.190845	0.514311	-1.42648	-1.74995	-0.132621	1.16124	0.190845	-2.39688	-0.132621	0.190845	-0.779553	-2.39688	-0.779553	-0.132621
-1.07226	0.813624	0.2748	-0.802847	-0.533436	0.813624	1.08304	1.62186	0.2748	-1.07226	-0.533436	-0.264024	-0.802847	0.2748	-1.34167	1.35245	-0.264024	-0.802847	0.2748	1.35245	-2.41932	-1.07226	0.2748	0.00538824	0.813624	-0.802847	0.00538824	-0.264024	-1.07226	0.2748	0.813624	1.89127	0.00538824	-0.802847	0.813624	-1.34167	0.544212	-0.264024	-0.264024	-1.07226	0.2748	0.2748	0.2748	0.00538824	-1.34167	-1.34167	0.00538824	-0.802847	-0.802847	0.813624
0.977057	1.34856	-1.25197	0.605552	-0.137457	-0.880466	1.72007	-0.137457	0.605552	-0.880466	-0.137457	-0.880466	-0.137457	-0.137457	-0.508961	-0.508961	-1.62347	2.09157	-0.137457	0.234048	-0.137457	-1.62347	-0.137457	0.977057	0.234048	0.977057	0.605552	0.234048	-1.62347	0.977057	2.09157	-1.99498	0.234048	0.977057	2.09157	-0.880466	-1.62347	0.234048	-1.25197	-0.880466	-0.880466	-1.25197	0.234048	-1.62347	0.605552	0.977057	-0.508961	0.605552	-0.508961	-0.137457
-0.800773	-0.613676	-0.613676	-0.42658	0.321806	-0.613676	0.508902	1.07019	0.883095	0.321806	-0.800773	-0.239483	0.321806	0.695999	0.321806	1.07019	1.25729	-0.239483	-1.17497	0.695999	-1.17497	-1.92335	-0.800773	0.883095	-0.613676	-1.17497	-0.987869	1.07019	-1.54916	-1.17497	-0.239483	-0.42658	1.44438	0.134709	0.508902	0.508902	0.134709	-0.613676	-0.613676	1.25729	-0.42658	1.25729	2.37987	0.134709	0.508902	0.134709	-0.239483	-0.239483	1.44438	1.25729
-0.689182	0.360334	-0.689182	-1.03902	1.06001	0.0104952	-0.339343	0.0104952	-0.689182	1.06001	-0.339343	-0.339343	1.06001	0.360334	0.710172	-0.339343	-0.689182	2.45936	0.360334	-0.689182	0.0104952	0.0104952	-1.03902	1.40985	0.360334	-1.03902	-1.03902	-1.38886	0.0104952	1.40985	-0.339343	-1.38886	0.710172	0.360334	-0.689182	0.710172	1.75969	-0.689182	0.0104952	0.360334	1.40985	2.10953	-0.339343	-2.08854	-1.38886	-0.339343	1.40985	2.45936	-0.689182	1.06001
0.583963	-0.44656	0.240455	-0.103052	0.583963	-0.44656	-0.44656	-0.44656	-0.790068	0.583963	-0.790068	-0.44656	0.583963	0.240455	-0.790068	-1.47708	-0.103052	-1.13358	0.583963	-1.13358	0.240455	-1.82059	0.240455	-0.44656	1.27098	0.927471	0.583963	-1.13358	-1.13358	-1.47708	0.240455	-1.13358	-0.790068	-0.790068	0.240455	0.240455	-0.790068	0.927471	0.240455	-1.13358	0.927471	1.27098	-1.13358	0.927471	0.240455	-0.790068	1.27098	-1.13358	-0.790068	0.927471
0.587576	-0.760076	-0.221015	-0.490546	0.0485155	0.0485155	-1.29914	0.857107	1.39617	0.587576	-1.29914	-1.56867	1.12664	1.93523	-0.760076	3.01335	2.74382	0.318046	0.0485155	1.6657	0.857107	0.318046	0.587576	-0.221015	1.12664	-1.02961	-0.221015	0.318046	-0.760076	-0.490546	-1.8382	0.318046	1.39617	0.857107	-1.29914	-0.490546	-1.56867	-1.29914	0.0485155	-0.490546	0.0485155	0.318046	0.318046	0.587576	0.318046	-0.760076	1.39617	-0.221015	0.587576	0.318046
1.42894	1.42894	0.0851091	0.0851091	0.0851091	-0.362834	0.533052	-0.810776	-0.362834	-1.70666	0.0851091	0.0851091	-0.810776	-0.810776	0.533052	-0.362834	-0.362834	-0.810776	0.980994	-0.362834	0.533052	-0.810776	0.533052	-0.810776	-0.362834	0.980994	0.980994	-1.25872	-0.810776	0.533052	0.980994	-1.25872	0.0851091	0.980994	-1.70666	0.533052	0.0851091	-0.362834	-0.810776	0.980994	-0.810776	-0.362834	2.32482	-0.362834	-0.810776	0.0851091	-1.25872	-0.362834	1.87688	-1.25872
0.27405	-0.722496	1.2706	0.772323	-1.22077	1.76887	-1.22077	0.27405	-0.722496	-0.224223	0.27405	-0.722496	-1.71904	1.2706	-0.224223	-0.224223	1.2706	0.772323	1.2706	1.2706	0.772323	-0.224223	-0.224223	-1.22077	-0.224223	-1.71904	-0.722496	0.772323	1.2706	1.2706	-0.722496	-0.722496	0.27405	1.76887	-1.71904	-0.722496	-1.22077	1.2706	0.27405	1.2706	1.2706	-1.22077	0.27405	0.772323	-0.722496	0.27405	0.772323	0.27405	1.2706	-0.722496
0.668142	-0.913259	0.668142	0.470467	-0.517909	-0.517909	-0.913259	-0.122559	-0.913259	0.272792	-1.50628	0.668142	0.865817	0.470467	-0.122559	-1.11093	-0.517909	-0.122559	-0.715584	-0.320234	-1.30861	0.470467	-0.715584	0.470467	0.470467	-0.122559	0.470467	-0.320234	0.470467	-1.90163	2.64489	-0.122559	1.65652	1.26117	1.06349	-2.29698	-0.320234	-0.122559	1.06349	-1.70396	2.64489	-1.70396	-0.320234	1.45884	1.65652	0.470467	1.85419	-1.11093	0.865817	0.0751165
0.657464	-0.348858	-0.348858	-0.348858	-0.0134176	0.992904	-1.35518	-1.69062	-0.0134176	-0.348858	-0.0134176	0.657464	-0.684299	0.322023	-0.684299	-0.348858	-0.684299	-0.0134176	-0.348858	-0.348858	-0.0134176	-1.35518	-1.35518	-0.0134176	-0.348858	0.322023	0.657464	-1.69062	1.66379	-1.69062	-1.01974	-0.348858	0.322023	-0.0134176	1.99923	-0.684299	-0.684299	0.322023	-1.35518	0.322023	1.32835	0.992904	-0.0134176	1.66379	-1.35518	-0.684299	-0.348858	0.322023	1.99923	-1.35518
-1.00713	-0.322008	-0.322008	1.04824	-1.00713	-1.00713	-0.322008	2.41849	-1.00713	1.04824	-1.69226	-1.00713	-1.00713	1.04824	-0.322008	1.04824	1.73336	-1.00713	1.04824	0.363116	0.363116	1.73336	-0.322008	1.04824	1.04824	1.04824	-1.00713	-1.69226	-1.00713	-0.322008	-1.00713	-1.00713	-0.322008	0.363116	-0.322008	-1.00713	-0.322008	1.73336	-0.322008	0.363116	0.363116	0.363116	1.73336	-0.322008	-1.00713	-1.00713	-1.00713	0.363116	-1.69226	-1.00713
1.32187	-0.706573	0.983794	1.65994	-0.0304266	0.983794	0.64572	-1.04465	-1.72079	-0.3685	-0.0304266	-0.706573	-0.0304266	-0.3685	-1.04465	1.65994	-1.04465	-0.3685	-1.04465	0.64572	-0.3685	1.32187	1.32187	1.99801	-1.72079	-1.04465	-0.0304266	0.983794	1.32187	1.65994	2.33609	-0.706573	-0.0304266	-1.04465	1.99801	1.65994	1.32187	-0.3685	1.32187	1.65994	0.983794	-0.3685	0.307647	0.983794	-0.0304266	-0.0304266	0.983794	0.983794	1.65994	-0.3685
0.922312	0.704785	-1.25295	0.269733	0.269733	-0.16532	-0.16532	-0.600373	-0.382846	0.269733	-1.688	0.0522063	-1.03543	-1.688	-0.600373	0.922312	0.0522063	0.0522063	2.445	-0.382846	-0.382846	0.0522063	0.0522063	2.22747	1.57489	-1.03543	0.269733	0.0522063	1.35736	0.922312	1.13984	-0.600373	0.269733	1.79242	-0.16532	1.57489	-1.03543	-0.817899	0.922312	0.0522063	1.57489	-0.16532	0.269733	0.0522063	1.13984	-1.03543	0.922312	1.35736	0.704785	-0.16532
-0.577453	0.224565	-1.57998	1.8286	0.42507	0.625574	1.8286	0.42507	-0.176444	0.42507	0.0240605	-1.17897	1.6281	0.826079	1.42759	-0.577453	-0.978462	1.8286	0.224565	0.0240605	-1.17897	0.0240605	0.224565	0.42507	1.02658	-1.17897	-0.978462	0.625574	-0.978462	-0.777958	0.42507	-0.777958	-0.577453	1.22709	0.42507	0.625574	0.625574	-0.978462	0.826079	-0.376949	-0.777958	-0.176444	-0.376949	-0.577453	-1.17897	-0.176444	0.224565	-0.577453	-1.37947	-1.17897
-0.428945	1.08498	-0.933586	-0.428945	-1.43823	-0.933586	0.0756961	0.0756961	-0.428945	0.580337	0.0756961	-0.933586	-0.428945	0.0756961	0.580337	-0.428945	-0.933586	0.0756961	0.0756961	-1.94287	-1.43823	-1.43823	-0.933586	-1.43823	2.09426	1.08498	0.580337	1.08498	-0.428945	-0.933586	-1.94287	0.0756961	0.580337	1.08498	1.08498	-0.428945	0.580337	0.580337	-1.43823	-0.428945	1.08498	-0.428945	-0.428945	2.5989	-0.428945	-0.933586	1.58962	0.580337	0.580337	0.0756961
1.32803	0.0281638	1.32803	0.461452	2.41125	0.0281638	0.461452	0.244808	0.0281638	2.19461	-0.838414	0.0281638	-0.838414	-0.188481	-0.188481	1.32803	0.461452	1.32803	-1.2717	0.244808	-1.2717	0.244808	0.678097	0.244808	-0.188481	-1.92164	-0.405125	0.894741	0.244808	0.461452	-0.188481	-0.838414	-0.188481	0.0281638	0.461452	-0.405125	-1.05506	-0.621769	1.76132	1.97796	1.54467	-0.405125	1.32803	-0.838414	-0.188481	-0.405125	-1.70499	1.97796	-0.621769	0.894741
0.541387	-0.434085	-0.190217	-0.312151	0.419453	-0.556019	0.053651	0.419453	0.053651	0.419453	-0.068283	0.419453	0.175585	0.907189	0.663321	0.541387	0.785255	0.175585	-0.190217	-0.068283	7.85743	-1.16569	-1.16569	0.053651	-0.556019	-1.16569	-1.16569	-0.799887	-1.53149	-0.799887	-0.677953	0.053651	1.63879	0.541387	1.27299	0.541387	0.541387	-0.677953	-0.312151	0.419453	0.053651	0.297519	0.541387	-0.434085	1.15106	-0.312151	-0.068283	-0.312151	-0.312151	0.297519
-0.138123	0.908261	-0.765953	-0.765953	0.489708	-0.765953	0.698985	-0.556676	0.280431	-1.18451	1.11754	1.11754	1.32681	1.11754	0.0711541	1.32681	-0.3474	1.32681	1.32681	0.0711541	0.489708	-0.3474	-0.556676	0.698985	0.280431	-0.97523	-1.18451	0.0711541	-1.60306	-0.3474	0.698985	-0.3474	0.0711541	1.74537	0.0711541	0.698985	-0.97523	-1.81234	-0.765953	-0.3474	-0.765953	-2.02161	-0.97523	0.489708	-0.138123	-1.18451	0.489708	1.53609	0.489708	-0.556676
-0.0654326	0.529409	0.529409	0.529409	-0.660274	-0.660274	0.529409	-1.25512	2.90878	-0.0654326	1.12425	-0.660274	0.529409	0.529409	-0.660274	-0.660274	-0.0654326	0.529409	0.529409	0.529409	-0.660274	-1.84996	-1.84996	-1.25512	1.12425	1.71909	-0.0654326	-0.660274	-0.660274	-0.0654326	-1.25512	0.529409	-0.0654326	-0.660274	-1.25512	-0.0654326	0.529409	-1.25512	1.12425	-0.0654326	1.12425	0.529409	1.71909	0.529409	0.529409	-0.0654326	-0.660274	-1.84996	1.71909	-0.0654326
-1.35566	-0.538997	0.277665	0.277665	-0.538997	-0.538997	-1.35566	-1.35566	-1.35566	0.277665	-1.35566	0.277665	0.277665	1.91099	-0.538997	1.09433	2.72765	-1.35566	0.277665	0.277665	1.91099	-1.35566	-0.538997	0.277665	-0.538997	-0.538997	0.277665	1.91099	-0.538997	1.91099	0.277665	1.91099	0.277665	1.09433	-1.35566	0.277665	1.91099	-1.35566	-0.538997	0.277665	1.09433	-0.538997	1.91099	-0.538997	-0.538997	0.277665	0.277665	-1.35566	0.277665	-0.538997
-1.38457	-0.854086	-0.323598	0.737379	-0.854086	-1.91506	0.737379	-1.91506	-0.854086	0.20689	-0.323598	0.20689	-0.323598	1.26787	-0.854086	-0.854086	-0.323598	-1.38457	1.26787	0.20689	0.20689	0.20689	-0.323598	-0.323598	-0.854086	0.20689	1.26787	-1.91506	-1.38457	0.20689	-0.854086	2.85933	0.20689	-0.323598	0.20689	-0.323598	-0.323598	0.737379	-1.38457	0.20689	-0.323598	-0.323598	-0.323598	-0.323598	-0.323598	0.737379	-0.854086	-0.323598	0.737379	0.737379
-0.158811	0.625442	0.429378	-0.158811	1.01757	-1.53125	0.625442	2.19395	1.60576	-0.158811	1.01757	-0.354874	1.21363	1.60576	1.01757	-2.70763	0.037252	0.821505	0.625442	0.037252	0.429378	-0.550938	-0.354874	1.60576	-0.550938	-0.943064	1.99788	0.821505	0.625442	1.40969	0.233315	1.60576	1.40969	-0.354874	1.01757	-0.550938	0.625442	-1.13913	2.39001	-0.354874	0.429378	-0.354874	-0.943064	0.233315	-0.943064	0.037252	0.037252	0.429378	0.625442	-0.354874
2.4257	1.31554	-0.3497	-0.90478	-0.3497	-1.45986	1.31554	0.20538	-0.90478	0.760459	-0.90478	-1.45986	0.20538	0.20538	1.87062	1.87062	-0.3497	0.20538	-0.3497	-0.90478	1.31554	-0.3497	0.20538	0.20538	-0.3497	0.20538	0.20538	0.20538	-0.3497	-0.3497	0.20538	-1.45986	1.31554	-0.3497	0.20538	-0.90478	1.31554	-0.90478	-0.90478	-0.3497	-0.3497	1.87062	-0.90478	-0.3497	0.760459	1.87062	0.20538	-0.3497	-0.90478	-1.45986
0.441445	0.441445	-0.65824	-0.0298486	-1.44373	-1.12953	-0.501142	0.598543	0.127249	-0.65824	0.127249	-0.65824	-1.60083	0.284347	-1.12953	-0.0298486	-0.344044	-0.972435	-0.972435	-1.91502	-1.28663	-1.60083	-0.815338	-0.501142	-0.972435	-1.12953	0.284347	0.127249	0.127249	1.54113	-1.91502	-2.07212	-0.186946	-1.75792	-0.0298486	-0.65824	0.127249	1.22693	-0.815338	2.01242	0.598543	1.54113	0.127249	-0.344044	2.79791	0.912738	2.48372	-0.186946	1.85533	0.755641
-0.689444	1.71559	-1.49112	-0.154991	1.71559	0.913915	0.379462	1.44837	0.913915	1.44837	0.379462	0.379462	1.18114	2.7845	0.379462	-0.422218	0.646688	0.379462	-0.154991	-0.422218	0.112235	0.379462	0.646688	-0.154991	0.379462	0.646688	-0.154991	0.379462	0.379462	-1.75835	-0.422218	1.18114	-0.154991	-2.2928	0.379462	0.646688	1.71559	-0.422218	0.646688	-1.2239	0.646688	-0.689444	-1.2239	-1.2239	0.913915	0.913915	-1.75835	-1.49112	-1.75835	0.913915
-1.46889	-0.269796	-0.069947	-1.26904	-0.869342	1.32899	-0.669493	-0.069947	-1.26904	-1.26904	0.129902	-0.869342	-0.869342	0.729448	-1.26904	0.929296	-0.269796	-0.069947	-0.869342	0.729448	-2.06843	-2.86783	-2.06843	-0.069947	0.929296	0.32975	-0.669493	-1.66874	1.12914	-0.069947	-0.669493	-0.669493	1.72869	2.32824	-0.469644	2.52809	-0.269796	0.32975	1.52884	0.129902	-0.869342	0.529599	1.72869	0.729448	1.12914	1.32899	0.129902	1.32899	-0.669493	-0.869342
-1.08667	2.47896	0.101875	1.96959	2.13938	1.7998	1.12063	0.271667	-0.407501	1.12063	-0.0679168	0.441459	0.441459	-0.237709	0.950836	0.441459	0.611252	0.441459	-1.08667	-1.76584	1.29042	0.781044	-0.0679168	1.29042	-0.747085	-0.916877	-1.25646	-0.237709	0.781044	1.46021	0.611252	0.441459	-0.577293	0.611252	0.271667	1.63	-1.42625	-1.76584	-0.0679168	-0.237709	0.611252	-0.0679168	-0.747085	0.781044	-1.25646	-0.577293	-0.577293	-1.42625	-0.0679168	-0.407501
-1.1647	-1.1647	-0.247614	1.58656	-1.1647	0.669474	-0.247614	-1.1647	1.58656	-1.1647	-0.247614	-1.1647	-0.247614	-0.247614	-0.247614	-1.1647	2.50365	-0.247614	-0.247614	-1.1647	-0.247614	-0.247614	-1.1647	-1.1647	-1.1647	-0.247614	-0.247614	-1.1647	0.669474	1.58656	-1.1647	0.669474	-0.247614	-0.247614	-1.1647	-0.247614	-1.1647	2.50365	1.58656	-0.247614	0.669474	-0.247614	-0.247614	-0.247614	0.669474	0.669474	0.669474	0.669474	0.669474	-0.247614
-0.257615	-0.960203	0.913363	-0.726007	-0.726007	1.38175	1.85015	-0.491811	0.210776	1.85015	-0.0234196	0.444972	1.14756	-0.491811	-0.491811	0.913363	-0.0234196	0.913363	-0.726007	1.14756	-0.726007	-1.66279	-2.13118	-0.726007	-1.42859	-0.726007	-1.89699	-1.42859	-1.66279	-1.42859	-2.36538	-0.960203	-0.960203	1.14756	0.210776	0.210776	-0.0234196	-0.726007	0.210776	-0.257615	1.61595	-1.1944	0.444972	-0.491811	-0.726007	-0.0234196	0.913363	-0.0234196	-0.257615	1.14756
-1.00123	0.653696	-0.173767	-0.173767	1.48116	-0.173767	1.48116	-0.173767	-0.173767	-1.00123	-0.173767	1.48116	-1.00123	-1.00123	-1.00123	0.653696	1.48116	0.653696	1.48116	0.653696	-0.173767	-1.00123	-1.00123	-0.173767	-0.173767	-1.00123	-1.00123	-1.00123	-1.00123	-0.173767	-1.00123	-0.173767	-0.173767	-1.00123	0.653696	-0.173767	-1.00123	0.653696	-0.173767	-1.00123	-1.00123	-1.00123	-1.00123	-1.00123	-1.00123	-1.00123	-1.00123	-0.173767	-1.00123	-0.173767
-0.83185	0.255536	-0.83185	-0.83185	-0.288157	-0.83185	-0.83185	1.34292	-0.83185	0.799228	0.799228	0.255536	-0.288157	-0.288157	-0.288157	-0.288157	-0.83185	0.799228	-0.288157	-0.83185	-0.83185	-0.83185	-0.83185	-0.83185	-0.83185	-0.83185	-0.83185	-0.83185	-0.83185	-0.83185	-0.288157	-0.83185	-0.83185	-0.288157	0.255536	0.255536	0.255536	-0.83185	-0.83185	-0.288157	0.255536	-0.83185	-0.288157	-0.83185	-0.83185	-0.83185	-0.83185	-0.83185	-0.288157	0.255536
-0.061396	-0.061396	1.0549	-1.17769	-0.619542	-0.061396	0.49675	-0.619542	1.0549	-1.17769	-1.17769	-1.17769	-0.619542	-0.061396	-0.619542	-1.17769	-0.061396	-1.17769	-0.061396	-1.73583	-0.061396	-0.061396	-0.061396	-1.17769	0.49675	1.0549	2.17119	-0.619542	-0.619542	1.0549	1.0549	1.61304	0.49675	-0.061396	0.49675	1.61304	1.0549	-1.17769	-0.061396	-1.73583	2.17119	0.49675	2.72933	0.49675	-0.061396	1.0549	3.28748	0.49675	-0.061396	-1.17769
0.0123634	0.0123634	-1.22398	0.424477	-1.22398	-0.811864	-1.22398	-0.811864	0.0123634	-1.22398	-0.811864	-1.22398	-1.22398	0.0123634	-0.39975	0.0123634	0.0123634	-0.39975	-0.39975	-1.63609	-0.39975	1.2487	1.66082	-0.811864	1.2487	-0.39975	-0.811864	0.83659	-1.22398	0.424477	-1.63609	-0.811864	0.0123634	-0.39975	0.0123634	1.2487	0.0123634	1.2487	1.66082	-1.22398	-0.39975	-0.39975	0.0123634	-0.811864	-1.22398	0.0123634	1.66082	2.07293	0.83659	2.07293
0.345846	-0.434257	0.60588	-0.174223	0.345846	-0.694292	-0.954326	1.64602	0.0858113	0.60588	0.60588	0.345846	0.865914	1.12595	-0.434257	0.60588	0.345846	0.0858113	0.0858113	0.0858113	0.60588	-0.174223	0.0858113	-0.694292	-0.954326	0.345846	-0.174223	-0.694292	-0.694292	-0.954326	-1.21436	0.60588	-1.99446	0.0858113	0.0858113	-1.21436	0.60588	-0.174223	0.345846	0.345846	1.38598	-1.47439	-0.954326	-0.954326	-0.694292	-1.47439	-0.954326	-0.694292	-0.694292	-0.434257
-1.84223	-0.902317	-0.902317	-1.84223	-0.589013	-1.21562	-1.84223	0.0375965	0.97751	-1.21562	0.0375965	-0.275708	-0.902317	-0.902317	0.0375965	-1.21562	0.350901	-1.52893	-0.902317	-0.902317	-0.589013	0.97751	-1.21562	-1.52893	-0.275708	-0.589013	-0.275708	0.350901	-1.21562	-1.84223	-0.275708	0.350901	1.91742	0.350901	0.0375965	-0.589013	1.29081	-0.902317	0.97751	0.97751	2.23073	0.0375965	-0.902317	0.350901	0.664206	1.60412	0.0375965	0.0375965	1.91742	0.350901
0.422691	2.08683	0.422691	-0.575792	1.754	1.08835	1.754	1.42117	1.42117	1.08835	0.755519	0.422691	0.0898634	1.08835	-0.575792	0.422691	1.08835	3.08531	1.08835	1.08835	1.42117	0.0898634	0.755519	1.08835	-0.242964	-1.24145	0.422691	-1.24145	2.08683	-1.24145	0.0898634	1.754	-0.242964	1.42117	1.08835	2.08683	-0.908619	0.755519	-1.57427	1.08835	1.08835	0.422691	-1.9071	0.0898634	0.0898634	-0.242964	-0.575792	-0.908619	0.0898634	0.0898634
0.620997	0.755704	-0.0525356	1.29453	0.620997	0.351584	-0.321949	1.02512	1.42924	0.755704	1.69865	2.91101	0.620997	1.42924	-0.0525356	0.351584	3.04572	0.351584	0.216878	1.15982	-1.80372	-2.07313	0.486291	-0.456655	-0.456655	0.89041	-0.0525356	-0.591362	0.620997	-2.20784	0.89041	0.216878	-0.0525356	0.620997	0.89041	-0.456655	-0.187242	0.082171	-0.456655	0.351584	-0.187242	0.486291	-1.93843	-0.187242	-0.456655	0.351584	-0.860775	-1.66901	-0.995482	-0.187242
0.145994	-0.488761	-0.171384	0.463371	0.780749	-0.171384	-0.488761	0.463371	0.463371	-0.171384	-0.806139	1.73288	0.463371	0.145994	0.463371	-0.806139	0.780749	0.145994	-0.806139	1.09813	-0.806139	-1.12352	-1.12352	-0.806139	-1.12352	-1.12352	-0.806139	-1.12352	-1.12352	-1.12352	-1.12352	-0.171384	-0.488761	0.145994	-0.806139	-0.806139	-0.171384	-0.488761	-0.806139	-0.806139	-0.488761	-0.171384	-1.12352	-0.488761	-0.806139	-1.12352	0.145994	-0.806139	-1.12352	-1.12352
0.0615994	0.941591	-0.525062	1.52825	0.0615994	1.23492	-0.525062	1.82158	0.0615994	-0.231731	-0.231731	0.648261	0.648261	-0.525062	-0.231731	-0.818392	-0.231731	0.35493	-0.231731	1.52825	-0.525062	-1.11172	-1.11172	-1.11172	-1.11172	-1.11172	-1.11172	-1.11172	-1.11172	-0.818392	-0.818392	-0.231731	-0.525062	0.35493	-0.525062	-0.231731	-0.231731	-0.525062	-1.11172	-0.525062	0.35493	0.35493	-0.818392	-0.818392	-0.525062	-1.11172	-0.818392	-0.818392	-0.818392	-0.231731
0.774858	1.54972	-0.258286	1.54972	0.774858	3.09943	0.774858	2.32457	0.516572	1.03314	-0.774858	1.03314	1.54972	2.58286	1.29143	-7.16887e-16	0.774858	1.03314	0.774858	0.516572	0.774858	-1.808	-1.54972	-1.03314	-0.516572	1.29143	-0.774858	-1.808	-0.516572	-0.258286	-0.516572	-0.258286	-7.16887e-16	-7.16887e-16	-0.258286	-0.516572	-0.516572	0.258286	-7.16887e-16	-7.16887e-16	1.29143	-0.516572	0.774858	-1.03314	-0.774858	-0.258286	-1.29143	-0.516572	1.03314	-0.258286
0.189671	0.189671	0.402784	1.25524	0.402784	1.04212	0.189671	1.25524	0.615897	0.82901	1.25524	-0.875895	1.25524	1.89458	-0.449669	0.615897	-0.0234424	1.46835	0.615897	0.615897	-1.51523	-1.72835	-1.08901	-1.30212	-2.15457	-0.662782	-1.51523	-2.15457	-1.51523	-0.662782	-0.236556	-1.30212	-0.662782	-1.30212	0.189671	-0.449669	-0.662782	-0.449669	0.402784	0.402784	-0.449669	-0.236556	-0.236556	0.189671	0.402784	-0.236556	-0.236556	-0.875895	-0.875895	0.402784
-0.673273	-0.411299	-0.673273	1.16054	0.636597	0.898571	0.112649	0.636597	0.374623	-0.673273	0.112649	-0.149325	-0.411299	-0.935247	0.374623	0.636597	-0.149325	0.636597	0.374623	0.112649	-0.673273	0.374623	-0.149325	-0.935247	-0.935247	-0.935247	-0.935247	-0.935247	-0.673273	-0.673273	-0.935247	-0.673273	-0.673273	-0.411299	-0.935247	-0.935247	-0.935247	-0.411299	-0.673273	-0.673273	-0.673273	-0.673273	-0.673273	-0.673273	-0.935247	-0.935247	-0.935247	-0.935247	-0.673273	-0.673273
0.0707795	0.443303	0.815827	1.18835	0.815827	0.443303	-0.301744	-0.301744	-0.301744	0.815827	0.0707795	0.443303	0.443303	-0.674268	0.0707795	-1.04679	0.443303	0.815827	0.443303	0.815827	-1.04679	-1.04679	-1.04679	-1.04679	-1.04679	-1.04679	-1.04679	-1.04679	-1.04679	-1.04679	-0.674268	-0.674268	-0.674268	0.0707795	-0.674268	-0.674268	-0.674268	-1.04679	-0.674268	-0.674268	-0.301744	-0.301744	-0.674268	-1.04679	-0.301744	-1.04679	0.0707795	-0.674268	-1.04679	-0.301744
0.794324	1.83949	1.31691	2.01368	0.271743	1.31691	2.18788	0.968518	1.14271	0.0975486	0.62013	2.36207	1.14271	1.83949	1.31691	1.31691	2.88465	1.14271	-0.250839	1.83949	4.4524	-1.12181	-1.4702	-1.12181	-1.12181	-1.12181	-1.12181	-1.296	-0.947615	-0.425033	-0.599227	-0.425033	-0.425033	0.62013	-0.0766453	-0.599227	-0.0766453	-0.250839	0.62013	-0.250839	0.445936	0.0975486	-0.599227	-0.773421	-0.250839	0.271743	-0.947615	-0.599227	-0.425033	-0.773421
-0.60625	-0.123182	-1.57239	-0.60625	-0.60625	-0.60625	-1.57239	-1.08932	-1.33085	-0.60625	-0.847784	-0.364716	-1.33085	-0.847784	-0.123182	-0.123182	-0.847784	-0.364716	-0.847784	-0.123182	0.359885	1.08449	0.359885	2.29216	1.56755	-0.123182	0.118352	0.359885	0.842953	2.05062	0.842953	0.118352	0.359885	-0.123182	1.56755	1.08449	0.601419	0.359885	1.32602	1.32602	-0.364716	0.601419	0.359885	0.359885	0.601419	0.842953	1.56755	2.05062	1.80909	0.842953
1.68162	0.580123	0.580123	-0.15421	1.49804	0.580123	0.0293733	0.39654	0.212957	0.0293733	-0.521376	-0.521376	0.0293733	0.0293733	2.04879	1.68162	2.59954	-0.15421	0.580123	0.0293733	-0.337793	-1.43929	-1.25571	-1.25571	-1.25571	-1.07213	-1.07213	-1.25571	-0.888543	-1.07213	-0.70496	-0.888543	-0.521376	-0.70496	-0.337793	-0.888543	-0.521376	-0.70496	-1.07213	-1.07213	-0.70496	0.0293733	-0.521376	-0.337793	-0.521376	0.0293733	-1.25571	-1.07213	-1.07213	-0.888543
0.949251	0.339454	0.745985	1.35578	1.35578	1.96558	0.54272	0.949251	0.54272	0.339454	0.949251	1.96558	0.54272	1.55905	0.339454	0.339454	0.54272	1.35578	0.339454	0.136188	0.949251	5.21783	-0.0670777	-1.08341	-1.08341	-0.880141	-1.08341	-1.08341	-1.08341	-0.473609	-1.08341	-1.08341	-1.08341	-0.676875	-0.880141	-0.473609	-0.473609	-0.676875	-0.880141	-0.473609	-0.676875	-0.0670777	-1.08341	-0.880141	-1.08341	-1.08341	-0.270343	-0.880141	-0.880141	-0.676875
1.37609	1.53158	0.598638	-0.489795	1.2206	-0.0233236	0.598638	0.754129	0.443148	-0.178814	-0.0233236	-0.489795	-0.0233236	0.443148	1.2206	1.37609	1.37609	0.598638	1.2206	-0.0233236	-0.178814	-1.11176	-1.26725	-1.11176	-1.26725	-0.956267	-1.11176	-1.26725	-1.11176	-1.11176	-1.26725	-0.800776	-0.334305	-0.645286	-0.645286	-1.11176	-0.956267	-0.645286	-0.956267	-0.956267	-0.956267	-0.334305	-0.645286	-0.334305	-0.800776	-0.956267	-0.956267	-0.800776	-1.26725	-0.800776
0.158936	0.483294	-0.165423	0.483294	0.158936	-0.489781	-0.165423	-0.165423	-0.165423	-0.814139	-0.165423	-0.165423	-0.165423	-0.489781	0.807652	0.807652	-0.489781	0.807652	0.158936	0.807652	-0.489781	-0.814139	-0.814139	-0.814139	-0.814139	-0.814139	-0.814139	-0.814139	-0.814139	-0.814139	-0.165423	-0.489781	-0.489781	-0.165423	-0.489781	-0.814139	-0.814139	-0.489781	-0.489781	-0.814139	-0.489781	-0.489781	-0.489781	-0.814139	-0.814139	-0.489781	-0.814139	-0.814139	-0.814139	-0.165423
0.934628	1.55771	1.55771	0.103848	-0.726933	-0.311543	0.519238	-0.311543	0.311543	0.103848	0.311543	0.726933	0.519238	0.103848	0.311543	0.726933	0.519238	1.55771	0.726933	0.934628	-0.726933	-1.14232	-1.14232	-1.14232	-1.14232	-0.934628	-0.726933	-0.726933	-0.726933	-0.519238	-0.726933	-0.726933	-0.519238	-0.103848	0.103848	-0.726933	-0.726933	-0.934628	-0.726933	-1.14232	-0.519238	-0.726933	-1.14232	-1.14232	-0.103848	-0.934628	-0.311543	-0.934628	-0.934628	-1.14232
-0.438856	0.554031	0.355453	1.14976	0.156876	-0.0417012	0.355453	-0.637433	0.752608	-0.240279	0.156876	0.156876	-0.438856	-0.637433	-0.0417012	0.554031	-0.240279	0.554031	0.156876	0.554031	-0.836011	-0.836011	-0.836011	-0.836011	-0.836011	-0.836011	-0.637433	-1.03459	-0.637433	-0.836011	-0.637433	-0.637433	-0.836011	-0.240279	-0.836011	-0.836011	-0.836011	-0.836011	-0.637433	-0.637433	-0.637433	-0.240279	-0.637433	-0.836011	-1.03459	-0.836011	-0.836011	-0.836011	-0.637433	-0.836011
1.99911	0.784257	1.45918	1.72914	0.919241	1.45918	1.59416	1.86413	1.32419	1.86413	1.86413	0.784257	1.18921	1.99911	1.45918	1.45918	2.53905	1.59416	1.59416	0.919241	-0.430599	-1.10552	-1.10552	-0.970535	-0.970535	-1.10552	-0.835551	-1.10552	-0.970535	-0.565583	-0.970535	-0.835551	-0.835551	-0.835551	-0.835551	-0.835551	-0.700567	-1.10552	-0.835551	-0.700567	-0.565583	-0.835551	-0.700567	-1.10552	-0.700567	-0.835551	-0.700567	-0.835551	-0.700567	-0.565583
0.24804	0.24804	-0.315687	0.811766	-0.127778	0.623857	-0.315687	0.0601308	0.435948	-0.127778	-0.315687	-0.127778	-0.315687	-0.503596	0.0601308	0.435948	0.24804	0.435948	-0.315687	-0.127778	-0.879413	-0.315687	-0.691504	-0.879413	-0.879413	-0.691504	-0.879413	-0.879413	-0.691504	-0.691504	-0.503596	-0.879413	-0.503596	-0.691504	-0.691504	-0.879413	-0.879413	-0.503596	-0.879413	-0.879413	-0.691504	-0.691504	-0.691504	-0.879413	-0.879413	-0.503596	-0.691504	-0.691504	-0.691504	-0.691504
1.84561	0.536668	2.40659	1.28464	1.09765	0.910653	1.09765	2.03261	2.59358	0.910653	1.28464	1.84561	0.72366	2.03261	1.84561	2.2196	2.59358	1.84561	0.536668	1.84561	-0.398294	-0.959271	-0.959271	-0.959271	-0.772278	-0.959271	-0.959271	-0.959271	-0.585286	-0.398294	-0.772278	-0.211301	-0.959271	-0.959271	-0.398294	-0.772278	-0.772278	-0.959271	-0.772278	-0.585286	-0.772278	-0.959271	-0.398294	-0.959271	-0.772278	-0.959271	-0.772278	-0.772278	-0.772278	-0.959271
2.91657	-0.0331847	2.91657	-0.0331847	2.17913	1.44169	1.44169	-0.0331847	1.44169	1.44169	1.07297	0.704253	1.81041	1.07297	-0.0331847	0.704253	1.07297	1.81041	2.17913	1.07297	0.335534	-0.770622	-0.770622	-0.770622	-0.770622	-0.770622	-0.770622	-0.770622	-0.770622	-0.770622	-0.770622	-0.770622	-0.770622	-0.401903	-0.770622	-0.770622	-0.770622	-0.770622	-0.401903	-0.770622	-0.401903	-0.770622	-0.770622	-0.770622	-0.770622	-0.770622	-0.401903	-0.770622	-0.770622	-0.770622
0.589996	1.35956	1.10304	1.61608	1.61608	2.5139	0.846517	1.10304	1.8726	1.35956	1.10304	1.74434	1.8726	1.10304	1.8726	1.35956	1.10304	1.74434	2.12912	2.25738	-0.436084	-0.820865	-0.820865	-0.820865	-0.820865	-0.820865	-0.820865	-0.692604	-0.820865	-0.820865	-0.820865	-0.820865	-0.820865	-0.820865	-0.820865	-0.820865	-0.820865	-0.820865	-0.820865	-0.820865	-0.820865	-0.820865	-0.820865	-0.692604	-0.820865	-0.820865	-0.820865	-0.820865	-0.820865	-0.820865
0.207657	-0.657582	1.0729	0.207657	2.80337	0.207657	1.0729	-0.657582	1.93814	1.0729	1.0729	1.0729	-0.657582	1.0729	2.80337	1.93814	0.207657	0.207657	1.93814	1.93814	-0.657582	-0.657582	-0.657582	-0.657582	-0.657582	-0.657582	-0.657582	-0.657582	-0.657582	-0.657582	-0.657582	-0.657582	-0.657582	-0.657582	-0.657582	-0.657582	-0.657582	-0.657582	-0.657582	-0.657582	-0.657582	-0.657582	-0.657582	-0.657582	-0.657582	-0.657582	-0.657582	-0.657582	-0.657582	-0.657582
[truncated: 50 more columns]

## Sheet: Fig3D
Mask light
EvidenceStrength		-1	-0.667	-0.333	0	0.333	0.667	1
Accuracy		0.0950704	0.150982	0.158235	0.256787	0.410714	0.624169	0.932764
Light(Left)
EvidenceStrength		-1	-0.667	-0.333	0	0.333	0.667	1
Accuracy		0.123188	0.121622	0.12766	0.152091	0.181102	0.21831	0.440945
Mask light
EvidenceStrength		-1	-0.667	-0.333	0	0.333	0.667	1
Accuracy		0.106667	0.163724	0.252006	0.350973	0.528455	0.720062	0.968304
Light(Left)
EvidenceStrength		-1	-0.667	-0.333	0	0.333	0.667	1
Accuracy		0.454545	0.480392	0.475	0.610256	0.677083	0.72549	0.875
Mask light
EvidenceStrength		-1	-0.667	-0.333	0	0.333	0.667	1
Accuracy		0.0540541	0.166667	0.216216	0.21519	0.4375	0.72973	0.884615	M
		0.047619	0.0408163	0.114754	0.0625	0.268293	0.541667	1	M
		0.103448	0	0.209302	0.232877	0.275	0.525	0.961538	F
		0.0487805	0.191489	0.214286	0.349515	0.470588	0.785714	0.923077	F
		0.0377358	0.142857	0.2	0.404762	0.489796	0.769231	0.934783	M
		0.03125	0.108108	0.176471	0.27451	0.5	0.78125	0.944444	F
		0.0454545	0.176471	0.148936	0.263158	0.459459	0.596154	0.9375	F
		0.0454545	0.134615	0.0769231	0.268041	0.454545	0.7	0.967742	F
		0.0869565	0.166667	0.176471	0.265306	0.533333	0.675	0.929825	M
		0.163265	0.142857	0.15625	0.244898	0.45283	0.666667	1	M
		0.130435	0.122449	0.157895	0.25641	0.307692	0.711538	1	F
		0.230769	0.282609	0.146341	0.264151	0.480769	0.7	1	F
		0.08	0.202381	0.0972222	0.204969	0.213115	0.592593	0.965517	M
		0.09375	0.22449	0.177778	0.230769	0.357143	0.469388	0.875	F
		0.0454545	0.0806452	0.157895	0.282828	0.384615	0.540541	0.907407	F
		0	0.030303	0.0666667	0.046875	0.205128	0.272727	0.6875	F
		0.0357143	0.0793651	0.0181818	0.176471	0.396226	0.536585	0.883333
		0.0175439	0.0875	0.103896	0.203125	0.428571	0.517241	0.901639	M=Male
		0.436364	0.433962	0.454545	0.58	0.6875	0.8125	0.930233	F=Female
Light(Left)
EvidenceStrength		-1	-0.667	-0.333	0	0.333	0.667	1
Accuracy		0	0	0.166667	0	0	0	0.1	M
		0	0.125	0	0.0909091	0.5	0.25	0.6	M
		0	0.142857	0	0	0	0	0.5	F
		0.2	0.125	0	0.25	0.3	0.166667	0.5	F
		0.111111	0	0.111111	0	0.125	0.333333	0.6	M
		0	0.111111	0.5	0.222222	0.5	0.5	0.333333	F
		0	0	0	0.111111	0.142857	0.5	0.5	F
		0	0.333333	0	0.0666667	0.666667	0	0.333333	F
		0.222222	0	0	0.142857	0.25	0.333333	0.666667	M
		0.25	0.230769	0.714286	0.461538	0.2	0.75	1	M
		0.333333	0	0.25	0.2	0.4	0.666667	0.9	F
		0.5	0.4	0.2	0.611111	0.25	0.25	0.857143	F
		0.454545	0.2	0.181818	0.217391	0.214286	0.285714	0.833333	M
		0.125	0.6	0.0625	0.103448	0.142857	0.142857	0.428571	F
		0	0	0	0	0	0.0833333	0	F
		0	0	0.142857	0	0	0	0	F
		0	0.0666667	0	0	0.2	0.117647	0.166667	F
		0.166667	0.0588235	0.142857	0.125	0.272727	0.210526	0.428571	F
		0	0.0714286	0	0	0	0	0	M
Mask light
EvidenceStrength		-1	-0.667	-0.333	0	0.333	0.667	1
Accuracy		0.0625	0.135135	0.04	0.288136	0.291667	0.521739	0.888889	M
		0.0212766	0.157895	0.116279	0.173913	0.277778	0.619048	0.914894	M
		0.0384615	0.142857	0.146341	0.405405	0.489362	0.842105	1	F
		0.0204082	0.173913	0.0833333	0.212963	0.354167	0.566667	0.961538	F
		0.0487805	0.122449	0.25	0.3875	0.658537	0.790698	0.979592	M
		0.102564	0.0689655	0.388889	0.313253	0.486486	0.642857	0.923077	F
		0.0833333	0.0612245	0.105263	0.266667	0.5	0.75	0.972973	F
		0.0882353	0.0322581	0.289474	0.218391	0.5	0.813953	1	F
		0.0571429	0.142857	0.142857	0.357143	0.627907	0.761905	1	M
		0	0.263158	0.178571	0.269231	0.583333	0.526316	1	M
		0.131579	0.0869565	0.166667	0.268293	0.552632	0.690476	0.981132	F
		0.146341	0.119048	0.228571	0.247191	0.529412	0.666667	0.955556	F
		0.149254	0.157895	0.403226	0.428571	0.683333	0.611111	0.949153	M
		0.269231	0.352941	0.520833	0.59	0.648649	0.882353	1	F
		0.232558	0.4	0.438596	0.685185	0.660714	0.907692	0.982456	F
Light(Right)
EvidenceStrength		-1	-0.667	-0.333	0	0.333	0.667	1
Accuracy		0	0	0	0	0.5	0.2	0.75	M
		0	0.2	0	0.142857	0	0.142857	1	M
		0.5	0.5	0.5	0.615385	1	1	1	F
		0.333333	0	0.2	0.1	0.25	0.666667	0.777778	F
		0.333333	0.166667	0.333333	0.571429	0.333333	0.666667	0.75	M
		0	0	0	0.2	0.6	0.375	0.777778	F
		0.333333	0.25	0	0.625	0.857143	0.833333	0.5	F
		0.25	0.444444	0.428571	0.153846	0.5	0.75	0.6	F
		0	0.2	0.2	0.538462	0.2	0.666667	0.666667	M
		0.333333	0	0.5	0.285714	0.5	0.5	1	M
		0.4	0.5	0.4	0.571429	0.666667	0.777778	1	F
		0.333333	0.5	0.5	0.7	0.75	1	0.8	F
		0.5	0.75	0.555556	0.923077	0.875	0.9	1	M
		0.909091	0.888889	1	1	1	1	1	F
		0.928571	1	0.888889	1	1	1	1	F

## Sheet: Fig3E
Mask light
EvidenceStrength		-1	-0.667	-0.333	0	0.333	0.667	1
Accuracy		0.0400297	0.173384	0.327547	0.495183	0.686578	0.834923	0.985401
Light(Left)
EvidenceStrength		-1	-0.667	-0.333	0	0.333	0.667	1
Accuracy		0.34375	0.423729	0.560847	0.640625	0.823834	0.918033	0.982955
Mask light
EvidenceStrength		-1	-0.667	-0.333	0	0.333	0.667	1
Accuracy		0.103834	0.164051	0.209553	0.337209	0.514563	0.684628	0.960133
Light(Left)
EvidenceStrength		-1	-0.667	-0.333	0	0.333	0.667	1
Accuracy		0.0288462	0.047619	0.064	0.0663717	0.105691	0.22549	0.447154
Mask light
EvidenceStrength		-1	-0.667	-0.333	0	0.333	0.667	1
Accuracy		0.0487805	0.1	0.227273	0.371429	0.533333	0.878049	0.981481	M
		0.0454545	0.166667	0.413043	0.529412	0.627451	0.880952	1	M
		0	0.0810811	0.425	0.551402	0.704225	0.918033	0.983607	F
		0	0.118644	0.222222	0.322917	0.537037	0.882353	1	F
		0.037037	0.0545455	0.212766	0.387755	0.574468	0.745098	0.969231	M
		0.0408163	0.2	0.52	0.652174	0.789474	0.869048	0.979592	F
		0.0153846	0.145161	0.306122	0.480769	0.727273	0.877551	0.956522	F
		0.0298507	0.254545	0.372881	0.572727	0.719298	0.9	0.979167	F
		0.0545455	0.261905	0.265306	0.472973	0.707317	0.77551	0.970588	M
		0.129032	0.292683	0.571429	0.743902	0.973684	0.958333	1	M
		0.0517241	0.27451	0.529412	0.650943	0.857143	0.909091	1	F
		0.186047	0.142857	0.309524	0.579545	0.611111	0.785714	1	F
		0.0185185	0.166667	0.396226	0.52381	0.793103	0.875	0.962963	M
		0.0151515	0.0833333	0.30137	0.5	0.653333	0.7	0.987179	F
		0.04	0.413043	0.4	0.597561	0.807692	0.897959	1	F
		0	0.106061	0.381818	0.458333	0.757143	0.883333	0.983871	F
		0.0185185	0.146341	0.338983	0.457944	0.73913	0.816327	0.983607	M
		0	0.113208	0.290909	0.5625	0.622951	0.84127	1	F			M=Male
		0.0172414	0.111111	0.216667	0.373494	0.673913	0.851064	1	F			F=Female
		0.0232558	0.254902	0.269231	0.402439	0.77551	0.86	1	F
		0.0384615	0.12	0.111111	0.322222	0.415094	0.684211	0.962264	F
		0.0227273	0.0869565	0.116279	0.344444	0.431818	0.697674	0.958333	M
		0	0.0425532	0.18	0.208333	0.347826	0.608696	0.981481	F
		0.208333	0.339286	0.522727	0.654762	0.826923	0.909091	1	F
		0.0555556	0.2	0.411765	0.581818	0.842105	0.857143	0.983871	M
		0.0434783	0.302326	0.357143	0.539326	0.73913	0.842105	1	F
Mask light
EvidenceStrength		-1	-0.667	-0.333	0	0.333	0.667	1
Accuracy		0	0.5	0.111111	0.333333	0.555556	0.833333	1	M
		0.428571	0	1	0.75	1	1	1	M
		0.428571	0.333333	0.5	0.666667	1	1	1	F
		0.4	0.6	0	0.416667	0.714286	1	1	F
		0.166667	0.166667	0.571429	0.666667	1	0.923077	1	M
		0.363636	0.538462	0.5	0.851852	0.857143	1	1	F
		0.25	0.333333	0.625	0.642857	1	0.8	1	F
		0.5	0.5	0.714286	0.875	1	1	1	F
		0.111111	0.5	0.2	0.6	0.714286	0.833333	1	M
		0.571429	0.75	1	0.833333	1	1	1	M
		0.571429	1	0.833333	0.882353	1	0.909091	1	F
		0.333333	0.6	1	0.571429	0.6	0.857143	0.666667	F
		0.4	0.666667	0.909091	0.625	1	1	1	M
		0.333333	0.2	0.533333	0.642857	0.833333	1	1	F
		0.5	0.6	0.333333	0.615385	0.833333	1	1	F
		0.333333	0.125	0.6	0.666667	1	1	1	F
		0.25	0.666667	0.6	0.888889	0.857143	1	1	M
		0.25	0.166667	0.6	0.615385	0.5	0.666667	1	F
		1	0.5	0.4	0.777778	0.714286	0.888889	0.666667	F
		0.5	0.666667	0.6	0.642857	0.8	1	1	F
		0	0	0.3	0.16	0.5	0.615385	1	F
		0.25	0.214286	0.4	0.538462	1	1	0.875	M
		0	0	0	0.473684	0.7	0.777778	1	F
		0.666667	1	1	0.733333	0.818182	1	1	F
		0.285714	0.5	0.75	0.684211	0.666667	1	1	M
		0.384615	0.571429	0.428571	0.62963	0.9	1	1	F
Mask light
EvidenceStrength		-1	-0.667	-0.333	0	0.333	0.667	1
Accuracy		0.0222222	0.06	0.16	0.464646	0.682927	0.811321	0.947368	M
		0.0392157	0.142857	0.217391	0.460526	0.692308	0.727273	1	M
		0.0434783	0.186047	0.227273	0.2625	0.513514	0.777778	0.978261	F
		0	0.102041	0.176471	0.391304	0.545455	0.66	0.909091	F
		0.0243902	0.166667	0.357143	0.466019	0.625	0.789474	1	M
		0	0.0181818	0.0461538	0.0222222	0.163636	0.297297	0.941176	F
		0.0175439	0.0875	0.103896	0.203125	0.428571	0.517241	0.901639	F
		0.115385	0.0625	0.311111	0.296296	0.509804	0.8	0.891304	F
		0.113208	0.15942	0.186441	0.357143	0.606557	0.796296	0.984375	M
		0.105263	0.211538	0.235294	0.371134	0.428571	0.648649	0.977273	M
		0.254902	0.306122	0.306122	0.339806	0.416667	0.583333	1	F
		0.295082	0.388889	0.305556	0.380952	0.589744	0.814815	0.982143	F
		0.23913	0.326087	0.254902	0.391753	0.531915	0.627451	0.957447	M
Light(Right)
EvidenceStrength		-1	-0.667	-0.333	0	0.333	0.667	1
Accuracy		0	0.125	0.125	0.2	0.333333	0.333333	0.5	M
		0.333333	0.166667	0	0.157895	0.25	0.6	0.857143	M
		0	0	0.222222	0.125	0.125	0.428571	0.666667	F
		0	0.5	0	0.333333	0	0.666667	0.9	F
		0	0	0.428571	0.142857	0.25	0.428571	0.714286	M
		0	0	0	0.0555556	0.0833333	0.375	0.416667	F
		0.166667	0.0588235	0.142857	0.125	0.272727	0.210526	0.428571	F
		0	0.111111	0.0909091	0	0.133333	0	0.428571	F
		0	0	0	0	0	0	0.416667	M
		0	0	0	0	0	0	0	M
		0	0	0	0	0	0.2	0.166667	F
		0	0	0	0	0	0.0833333	0.416667	F
		0	0.111111	0	0	0	0	0.153846	M

## Sheet: Fig3F
Mask light
EvidenceStrength		-1	-0.667	-0.333	0	0.333	0.667	1
Accuracy		0.126667	0.152724	0.232006	0.420973	0.538455	0.762062	0.938304
Light(Left)
EvidenceStrength		-1	-0.667	-0.333	0	0.333	0.667	1
Accuracy		0.365455	0.435	0.523	0.610256	0.677083	0.72549	0.956
Mask light
EvidenceStrength		-1	-0.667	-0.333	0	0.333	0.667	1
Accuracy		0.0625	0.135135	0.04	0.288136	0.291667	0.521739	0.888889	M
		0.0212766	0.157895	0.116279	0.173913	0.277778	0.619048	0.914894	M
		0.0384615	0.142857	0.146341	0.405405	0.489362	0.842105	1	F
		0.0204082	0.173913	0.0833333	0.212963	0.354167	0.566667	0.961538	F
		0.0487805	0.122449	0.25	0.3875	0.658537	0.790698	0.979592	M
		0.102564	0.0689655	0.388889	0.313253	0.486486	0.642857	0.923077	F
		0.0833333	0.0612245	0.105263	0.266667	0.5	0.75	0.972973	F
		0.0882353	0.0322581	0.289474	0.218391	0.5	0.813953	1	F
		0.0571429	0.142857	0.142857	0.357143	0.627907	0.761905	1	M
		0	0.263158	0.178571	0.269231	0.583333	0.526316	1	M
		0.131579	0.0869565	0.166667	0.268293	0.552632	0.690476	0.981132	F
		0.146341	0.119048	0.228571	0.247191	0.529412	0.666667	0.955556	F
		0.149254	0.157895	0.403226	0.428571	0.683333	0.611111	0.949153	M
		0.269231	0.352941	0.520833	0.59	0.648649	0.882353	1	F
		0.232558	0.4	0.438596	0.685185	0.660714	0.907692	0.982456	F
Light(Right)
EvidenceStrength		-1	-0.667	-0.333	0	0.333	0.667	1
Accuracy		0	0	0	0	0.5	0.2	0.75	M
		0	0.2	0	0.142857	0	0.142857	1	M
		0.5	0.5	0.5	0.615385	1	1	1	F
		0.333333	0	0.2	0.1	0.25	0.666667	0.777778	F
		0.333333	0.166667	0.333333	0.571429	0.333333	0.666667	0.75	M
		0	0	0	0.2	0.6	0.375	0.777778	F
		0.333333	0.25	0	0.625	0.857143	0.833333	0.5	F
		0.25	0.444444	0.428571	0.153846	0.5	0.75	0.6	F
		0	0.2	0.2	0.538462	0.2	0.666667	0.666667	M
		0.333333	0	0.5	0.285714	0.5	0.5	1	M
		0.4	0.5	0.4	0.571429	0.666667	0.777778	1	F
		0.333333	0.5	0.5	0.7	0.75	1	0.8	F
		0.5	0.75	0.555556	0.923077	0.875	0.9	1	M
		0.909091	0.888889	1	1	1	1	1	F
		0.928571	1	0.888889	1	1	1	1	F

## Sheet: Fig3G
LightOn	Turn left/right
1	0	-1	2	0	1	3	-2	1	-1	0	1	2	-1	-1	M
-1	2	0	1	3	-2	1	3	-2	1	-1	0	1	1	3	M
1	3	-2	1	-1	0	1	1	1	-1	0	1	1	3	1	F
1	3	-2	1	-1	0	1	1	3	-2	1	-1	0	1	1	F
1	3	-2	1	-1	0	1	1	3	-2	1	-1	0	1	3	M
-1	2	0	1	3	-2	1	-1	1	3	-2	1	-1	0	1	F
1	3	-2	1	1	3	-2	1	-1	0	1	1	1	3	0	F
0	-1	2	0	1	3	-2	1	1	3	-2	1	-1	0	1	F
1	0	-1	2	0	1	3	-2	1	-1	0	1	2	-1	-1	M

[truncated: 28 more sheets: Fig4C, Fig4D, Fig4G, Fig4H, Fig4I, Fig4J, SFig1A, SFig1B, SFig1C, SFig1D, SFig2A, SFig2B, SFig3, SFig4A, SFig4E, SFig4G, SFig5C, SFig5D, SFig5E, SFig5F …]
